# Supplementary material for: Analysis of Transcriptome and Differentially Expressed Genes in Chicken Primordial Germ Cells
Source: Animals (Basel). 2026 Feb 6;16(3):522. doi: 10.3390/ani16030522 (PMC12897042; doi:10.3390/ani16030522)
Supplement: Supplementary file 1 [file animals-16-00522-s001.zip]

Archive with 1 entries (1 files):
- animals-4133565-supplementary.xlsx
