# Supplementary material for: Analysis of Transcriptome and Differentially Expressed Genes in Chicken Primordial Germ Cells
Source: Animals (Basel). 2026 Feb 6;16(3):522. doi: 10.3390/ani16030522 (PMC12897042; doi:10.3390/ani16030522)
Supplement: Supplementary file 1 [file animals-16-00522-s001.zip › animals-4133565-supplementary.xlsx]

## Sheet: Table S1
Table S1. List of all 16,859 analyzed differentially expressed genes.
GENE_ID	GENE	baseMean	log2FoldChange	lfcSE	stat	pvalue	padj
ENSGALG00000012550	HMOX1	19962.7957718729	-0.232817017834924	0.153895370199507	-1.5128266531547	0.130323696717531	0.324383105368222		baseMean:	mean of normalized counts across all samples independent of group assignment
ENSGALG00000016736	CYFIP1	2506.56763351256	0.314167185316037	0.171410756791277	1.83283237993396	0.0668275022262759	0.214297186176764		og2foldChange (lfc):	logarithm (base 2) of the fold change between two groups
ENSGALG00000028818	gga-mir-6641	3.51778692660255	3.51366427416178	2.39053896943886	1.46982095631202	0.141610251863339	NA		lfcSE:	standard error of log2 fold change
ENSGALG00000023576	PIM3	1692.82422846768	-1.51398915990162	0.21382292400306	-7.08057457805577	1.43557980809671e-12	2.92924538381333e-10		stat:	lfc/lfcSE, test statistic to calculate the p-value with Wald statistic
ENSGALG00000015006	MAB21L3	112.964651877386	0.355332784183088	0.586450282496326	0.605904361867733	0.544578262825123	0.746382298217382		p-value:	measure of significance of the log2 fold change
ENSGALG00000017145	MPHOSPH8	517.516829473651	0.475104984577319	0.249910904059727	1.90109745857176	0.0572892484343372	0.195169361903839		padj:	adjusted p-value calculated with Benjamini-Hochberg correction
ENSGALG00000008554	IL17REL	3.41230339233873	-5.35902681173491	2.57840292046808	-2.07842877045843	0.0376698851206771	NA
ENSGALG00000015016	SLC22A15	108.570559794914	0.35296694366684	0.405052081963511	0.871411256438467	0.383529641803838	0.61850410161828
ENSGALG00000012552	TOM1	763.588166765461	0.143241243054611	0.224403398600116	0.638320292598886	0.523265205030958	0.731534353781554
ENSGALG00000016737	NIPA2	3064.96160702516	-0.317679881208364	0.236713066193663	-1.34204624322875	0.179581002249452	0.392838996014264
ENSGALG00000034473	PARP4	1314.54188720582	0.534261713623702	0.218172924585264	2.44879933951157	0.0143333274462983	0.0789136247074532
ENSGALG00000039811	NIPA1	361.180687227256	-0.0145167815316133	0.314513763286566	-0.0461562679480784	0.963185698421734	0.982142839868337
ENSGALG00000044768	ENSGALG00000044768	118.538713516017	-0.195877007766432	0.378406026943692	-0.517637124726818	0.604711474419187	0.783537347129903
ENSGALG00000052369	ENSGALG00000052369	43.7408014791623	0.471817531769446	0.554699624267751	0.85058202877329	0.395001575889957	0.628542999523515
ENSGALG00000012559	LARGE1	193.765547365141	0.435542775475009	0.31403658645303	1.3869173028352	0.165466981055094	0.374567088194865
ENSGALG00000017148	CENPJ	19.3394250589667	1.510741953143	0.863078547803727	1.75041073258903	0.0800474653818638	0.239492337775696
ENSGALG00000026482	ENSGALG00000026482	0.663427583466042	2.7192323443784	4.85837336748482	0.559700158612172	0.575683974151639	NA
ENSGALG00000015018	CASQ2	1.3395462950955	-1.00307405666504	3.70313178325736	-0.270871822925707	0.786489617169701	NA
ENSGALG00000016739	HERC2	5327.7651343118	0.879292998790948	0.238862489489339	3.68116819292463	0.000232167783361575	0.0039477452701597
ENSGALG00000033589	SYN3	1.58299872424064	-0.371270069443127	2.96426473413068	-0.125248620734952	0.900326726486923	NA
ENSGALG00000055067	ENSGALG00000055067	7.60198826127821	-1.45689143046748	1.3106018843316	-1.11162012498592	0.266301515856332	NA
ENSGALG00000026507	FDX1	2948.51236507957	-0.0370391128974684	0.207681120521466	-0.17834607596717	0.858451195408511	0.928937580594992
ENSGALG00000028627	TIMP3	2718.59468043037	-0.86842392252177	0.238955333808531	-3.63425209506985	0.000278788171051951	0.00449279163142408
ENSGALG00000017153	RDX	4941.83372698356	0.0801479707802559	0.161957838483411	0.494869353226553	0.620692345004671	0.794158071753516
ENSGALG00000015025	VANGL1	307.173663478815	0.106323297342995	0.291687542616729	0.364510929706387	0.715476513659251	0.852566322590663
ENSGALG00000015038	CHD1L	191.528766344646	0.518833216608191	0.410142176125799	1.26500820156826	0.205868387849311	0.427230860279363
ENSGALG00000012569	FBXO7	1809.49252421591	-0.264386872127559	0.181928022010807	-1.45324985785781	0.146154393694363	0.347498878406135
ENSGALG00000015059	ENSGALG00000015059	1388.04871190957	-0.0681285131103553	0.193936815575684	-0.351292316046966	0.725369058980572	0.858289751918933
ENSGALG00000017154	ZC3H12C	48.4424336276472	0.373887581563053	0.619891671425196	0.603149870853154	0.546408992479056	0.747801656825492
ENSGALG00000017155	C11orf87	4.24685569711335	-1.89432312888146	1.7495288415574	-1.08276187501725	0.278914131905613	NA
ENSGALG00000017156	DDX10	389.872126715863	0.18582217753886	0.304674538238168	0.60990386204705	0.541925494035996	0.744824645326364
ENSGALG00000015073	TMEM39A	1646.32742531786	-0.228648804074256	0.18880123026272	-1.21105568939401	0.225874062119501	0.452943405789378
ENSGALG00000012611	RTCB	2153.61812743642	-0.281966918710746	0.16891693768906	-1.66926373736295	0.0950651234404068	0.266226505952305
ENSGALG00000015069	B4GALT4	601.489825770363	-0.276023582839514	0.214186201125544	-1.28870852272003	0.197499438421821	0.416311991701941
ENSGALG00000019304	ENSGALG00000019304	0.696892435450733	2.78578970770065	4.85507747021113	0.573788930206195	0.56611064055248	NA
ENSGALG00000022891	ENSGALG00000022891	452.336672314854	-0.127913540101937	0.271758249449241	-0.470688710871421	0.637863047302181	0.805814706749664
ENSGALG00000012619	PRDM4	120.35577521111	-0.00587245220420641	0.38378012549857	-0.0153016058259335	0.987791561370078	0.994166125777671
ENSGALG00000017158	POGLUT3	407.575050683526	-0.629011694314054	0.23528839735797	-2.673364693615	0.0075094563095257	0.051431355634774
ENSGALG00000012631	PWP1	622.91479977727	-0.558438770868344	0.238744054050431	-2.33906881195199	0.0193318724777323	0.096681231022686
ENSGALG00000033664	MOV10L1	8.25694548587336	0.28329652120267	1.23681792761063	0.229052728682516	0.818827933767686	NA
ENSGALG00000015075	B3GAT1L	8.89764459528898	1.67198288545326	1.25006793445864	1.33751361775177	0.181055040205684	NA
ENSGALG00000017159	ATM	836.50799268727	0.784937983774402	0.21054974900155	3.7280404631051	0.000192974399835485	0.00342168377676209
ENSGALG00000015077	ENSGALG00000015077	698.537539357458	0.634039312818288	0.206885968668586	3.06468010807425	0.00217902927553679	0.0209467940584172
ENSGALG00000000003	PANX2	56.7870586928537	-2.23231878346273	0.621534303612273	-3.59162603011418	0.00032862118954316	0.00509170892162491
ENSGALG00000030705	TRABD	1641.22320704964	-1.00974206955034	0.231600218058114	-4.35984939054318	1.30151991363957e-05	0.00039411092727401
ENSGALG00000039595	BTBD11	66.379117594069	0.739914735058205	0.583693855105066	1.26764181014895	0.204925893823923	0.42600817081296
ENSGALG00000017162	ENSGALG00000017162	487.014729188503	0.388425734028071	0.245174090344987	1.58428540912097	0.11312878464997	0.297644727397849
ENSGALG00000012638	CRY1	3030.399815665	-0.228337680928156	0.171576338602633	-1.33082266930163	0.183247366949982	0.398101527904604
ENSGALG00000017163	ACAT1	17052.1694589453	-0.738219061399058	0.286335438785169	-2.57816169919829	0.00993275059216758	0.061646266309742
ENSGALG00000041042	GABRG3	9.54032901039967	0.287666059543323	1.67171413639631	0.172078499116745	0.863375815834013	NA
ENSGALG00000017165	CUL5	629.36698862831	0.265663727723313	0.209735409224829	1.26666130771715	0.205276420657229	0.426523708510729
ENSGALG00000038467	SELENOO	1356.32855804093	0.0704570347698793	0.181325132722871	0.388567396652965	0.697596188792624	0.842949913625781
ENSGALG00000032156	TUBGCP6	302.490250641676	0.541085981447031	0.301645675970921	1.79378000266509	0.0728482899790003	0.225708045000789
ENSGALG00000017166	RAB39A	1.11686758977163	3.46975011777075	3.86901148497598	0.896805329021217	0.369822803871912	NA
ENSGALG00000017167	SLC35F2	131.976645046423	0.910831934979919	0.665923042126366	1.36777356745538	0.171382963926108	0.382376764111449
ENSGALG00000040620	LSAMP	15.337557714452	0.666367381845114	1.05669872696385	0.630612458254541	0.528293950969074	0.734505721704482
ENSGALG00000012639	MTERF2	298.393008186195	0.328596106092874	0.254233176578717	1.29249891975107	0.196184419789833	0.414264282705389
ENSGALG00000017168	SLN	1.05359972568333	-3.66357741309542	3.94278104812847	-0.929186117203851	0.352792640810651	NA
ENSGALG00000012640	TMEM263	998.179627900576	-0.73793750152745	0.190992767677324	-3.86369342934583	0.000111685377057853	0.0022753965528699
ENSGALG00000043118	ATP10A	198.192094549433	0.881119822058698	0.296120271409581	2.97554712436411	0.00292466411538218	0.0260859584144679
ENSGALG00000017169	ELMOD1	10.6890639096739	0.659317833819493	1.09108454836287	0.604277491427015	0.545659168477749	0.747198420262018
ENSGALG00000051829	ENSGALG00000051829	114.879642927651	1.78824481070732	0.683631612699468	2.61580181122116	0.00890182104169039	0.0571742627002129
ENSGALG00000029484	RIC8B	589.215192324333	-0.147869319207607	0.20887453402338	-0.70793368803425	0.478986438211919	0.698853439352438
ENSGALG00000034944	UBE3A	1372.71431322161	-0.291321571941906	0.183376629691398	-1.58865157698757	0.112139076900024	0.295803615140217
ENSGALG00000051043	ENSGALG00000051043	210.715204758669	0.884348673120326	0.543048785236475	1.62848844737813	0.103421356872236	0.280576150491107
ENSGALG00000041251	HDAC10	238.150818304778	1.08327336925229	0.591498983423058	1.83140360273028	0.0670403239709457	0.214733642546259
ENSGALG00000008635	ENSGALG00000008635	45.9905614933371	0.584111949538222	0.599782087335098	0.9738736148882	0.330119295957741	0.567040266284166
ENSGALG00000039826	CNGA3	0.520229607639172	-0.376245615364411	4.98102430190264	-0.0755357919495983	0.939788421010285	NA
ENSGALG00000012655	POLR3B	392.248394927969	0.00990489029179709	0.242992377128805	0.040762144100293	0.967485518892033	0.984181656470704
ENSGALG00000019384	MAPK12	101.349931238633	0.0776707162770078	0.434268144682563	0.178854279845423	0.858052123218699	0.928856130448058
ENSGALG00000017170	ALKBH8	88.5623827233493	0.651612996987032	0.412624902946973	1.57918970070203	0.114292551612185	0.299402389480337
ENSGALG00000040709	ENSGALG00000040709	2.27835498218952	4.49649033663797	2.90345970483298	1.54866634765183	0.121461947558064	NA
ENSGALG00000040023	MAPK11	283.841533017435	-0.368158140868745	0.258959512988231	-1.4216822414455	0.155118517743963	0.360470102574377
ENSGALG00000053594	ENSGALG00000053594	0.464594956967155	2.19984727415385	4.88993813310156	0.449872209887969	0.65280258678687	NA
ENSGALG00000039861	PLXNB2	3532.47159451389	0.374549857138313	0.197732109634844	1.89422880193815	0.0581946466893769	0.197134054034209
ENSGALG00000053188	ENSGALG00000053188	3.26359811952315	-0.486025894466293	1.82081391923224	-0.266927822405504	0.789524734422818	NA
ENSGALG00000015094	ZBTB20	120.342470983323	0.548300539829843	0.451834415962331	1.21349884041492	0.224939157448624	0.452299582359172
ENSGALG00000015117	DRD3	52.5870610133576	0.366306184986399	0.523116689184583	0.700238001500936	0.483778683018507	0.702162034676566
ENSGALG00000037353	TMEM131	3778.43476065885	0.640319728082351	0.17360180438443	3.68843935898504	0.000225633786242128	0.00384650502176009
ENSGALG00000012658	TCP11X2	1302.16266708602	0.715010399538916	0.190955853919643	3.74437538762129	0.000180843103430158	0.00326774125448799
ENSGALG00000017171	CWF19L2	202.309796708528	0.566669225387024	0.318554372785168	1.77887755999879	0.0752598378232709	0.229940389092385
ENSGALG00000017173	GUCY1A2	75.8299361893298	1.17235115308185	0.621521721061908	1.88625934276089	0.0592600152047049	0.199374134583964
ENSGALG00000037485	QTRT2	528.863535642365	-0.149180671523613	0.233878615185803	-0.637855117301332	0.523567996697828	0.731803387101201
ENSGALG00000027981	AASDHPPT	121.1679117918	0.338852514142113	0.363004011721772	0.933467684103255	0.350578548143048	0.58812588970671
ENSGALG00000053464	CCDC191	124.855765464736	0.288945188168676	0.349467035599966	0.826816720131024	0.408340951647824	0.640926158781667
ENSGALG00000033997	ZNF800	144.152123509089	-0.0497732101755533	0.338798971261698	-0.146910747663124	0.883202468564255	0.942571185059953
ENSGALG00000028658	KBTBD3	4.08403241175403	0.367570001272945	2.1231490389782	0.173124917057092	0.862553239690829	NA
ENSGALG00000015123	ZDHHC23	164.751740545403	-0.0688267269054373	0.355611509615597	-0.193544711136702	0.84653239353174	0.922842377592582
ENSGALG00000017177	MSANTD4	273.987256018721	0.651265324809145	0.267003989078212	2.43915953112736	0.0147214676687713	0.0803832135409277
ENSGALG00000012659	CKAP4	405.244191386067	-0.195412231968381	0.257080762294363	-0.760120011409604	0.447182851949335	0.673287111522765
ENSGALG00000039403	GRM8	0.897261239451473	-3.42039724147888	4.85131655433934	-0.705045156952178	0.480782134620384	NA
ENSGALG00000029709	INPP4A	501.159134770623	1.01760974296664	0.229490622228357	4.43421057072239	9.24102725933204e-06	0.000301881144188475
ENSGALG00000012662	NUAK1	952.737072780312	0.0964354045998526	0.206901923241481	0.466092354720648	0.64114939545075	0.808218472734996
ENSGALG00000026311	C12orf75	21.1089527907075	-0.403489239922566	0.778004937697523	-0.518620410195182	0.604025473209381	0.78312648710433
ENSGALG00000035629	GRAMD1C	1418.9477884443	-0.20492897122498	0.176692059504962	-1.15980860599582	0.246126739439438	0.47495692495057
ENSGALG00000008740	POT1	90.0920944732801	-0.305224939018757	0.508522703931619	-0.600218902044933	0.548360357987398	0.749056560888789
ENSGALG00000036791	COA5	1361.4950004902	-0.636507976453397	0.18754880961948	-3.39382573392397	0.000689235366641955	0.00888370132922474
ENSGALG00000027122	APPL2	970.282200527714	0.137748116787294	0.236557843719389	0.582302047657713	0.560363246484381	0.756335231895461
ENSGALG00000036076	UNC50	589.726121537174	-0.284653165543074	0.235142979404777	-1.21055353752693	0.226066560423688	0.453192380728443
ENSGALG00000030780	MGAT4A	191.832579269961	0.641062228720361	0.3063083517983	2.09286565304785	0.0363611490817101	0.145537218862721
ENSGALG00000028254	WASHC4	498.223527342041	0.296742526358662	0.243759001625266	1.21736027953892	0.223467168694695	0.450637837676409
ENSGALG00000012691	ALDH1L2	1.41749084709064	-2.39960538527227	3.71499286424586	-0.645924628379976	0.518328168856847	NA
ENSGALG00000017179	PDGFD	32.2352130317641	0.029348784906453	0.644567983356549	0.0455324894569243	0.963682878902659	0.982314358536076
ENSGALG00000031527	ARL8BL	24.7210186375909	0.749714431676689	0.850929738248843	0.881053273822057	0.378288986149017	0.613955803144202
ENSGALG00000016755	CRACDL	6.80014240068928	0.442825943427278	1.51583632848935	0.292133085284075	0.770184871065715	NA
ENSGALG00000012694	ENSGALG00000012694	423.228508556705	-0.486997684028278	0.238036273489953	-2.04589694204246	0.0407665112786674	0.156230560247164
ENSGALG00000012697	SLC41A2	1014.06759021558	-0.184019888574765	0.234383185345191	-0.785124104801917	0.432380808051938	0.661056675180732
ENSGALG00000016758	LIPT1	221.101589724083	-0.54920405356344	0.292731869867534	-1.87613345213135	0.0606369572396664	0.202067327605451
ENSGALG00000016760	ENSGALG00000016760	477.901394153692	-0.23480402665673	0.223408095699003	-1.05100948075347	0.293254235525301	0.528096527599738
ENSGALG00000008776	HYAL6	1.11686758977163	3.46975011777075	3.86901148497598	0.896805329021217	0.369822803871912	NA
ENSGALG00000030607	CHST11	8.91033572345239	0.974447791553125	1.17430492922974	0.829808142074557	0.406647266646492	NA
ENSGALG00000041814	DYNC2H1	276.845557407011	0.658869703550929	0.275380198312277	2.39258199241974	0.0167302895020346	0.0877995533563084
ENSGALG00000008797	WASL	860.288821012645	0.155615554684992	0.201493388104808	0.772310973321109	0.439930267723601	0.666757529518698
ENSGALG00000016759	MITD1	199.954612789889	0.395458836672529	0.309452318127925	1.27793140818887	0.201273612501994	0.421582786333386
ENSGALG00000043257	ENSGALG00000043257	127.829283405601	0.837488728065279	0.738091012692339	1.13466864338365	0.256514180201292	0.487204292139443
ENSGALG00000016761	LYG2	306.774131480534	-0.35687519806474	0.371854201179753	-0.959718074805957	0.337197123894019	0.574986558781996
ENSGALG00000008821	NDUFA5	1387.49818688503	-0.567483563408851	0.180876217960266	-3.1374139165908	0.00170445316868321	0.0175221876523529
ENSGALG00000035345	TXNRD1	408.422254696491	0.128662652946148	0.30019053067529	0.42860330289805	0.668211941477842	0.823560542226971
ENSGALG00000008823	IQUB	41.4257689333002	0.0749894281121123	0.589153532432611	0.127283337846557	0.898716147511245	0.949926065065479
ENSGALG00000054968	ENSGALG00000054968	2.84857158682785	-2.43507561940528	2.33677589470551	-1.04206638938826	0.297380900050565	NA
ENSGALG00000008836	ATP6AP1	3235.20898804084	-0.324462230376639	0.193369322867636	-1.67794056246832	0.0933587029275725	0.263171209768942
ENSGALG00000046548	ENSGALG00000046548	0.830471638117893	-1.36327362054523	4.45147344862717	-0.30625221879413	0.759412616280697	NA
ENSGALG00000032090	TXNDC9	982.150558002168	-0.471103479930598	0.199549772995234	-2.36083195114358	0.0182339912483265	0.0931004213333134
ENSGALG00000041193	NFYB	1153.37169108037	0.742427938263553	0.204480840714696	3.63079462930922	0.000282549953474978	0.00453139060814828
ENSGALG00000016764	EIF5B	2234.59385988995	-0.160207554217727	0.178270840695233	-0.898675036214213	0.368825777702625	0.605263089540946
ENSGALG00000008874	SLC13A1	4.70144411770777	2.8304181222315	1.97065606095014	1.4362821490356	0.15092207146203	NA
ENSGALG00000016766	REV1	444.331835173271	0.323203633424057	0.226607870833115	1.42626834732532	0.153790897565092	0.358476041196101
ENSGALG00000019233	ENSGALG00000019233	9.54898765409604	-0.146247898348943	1.47158230335711	-0.0993813924068735	0.920835456325287	NA
ENSGALG00000008926	CADPS2	59.9771660689496	-0.430065770034867	0.628556860412248	-0.684211400942791	0.49384168403083	0.710007832552943
ENSGALG00000039538	CLDND1	12106.4660512635	-1.20350297657088	0.183145972337	-6.57127733257687	4.9885444620898e-11	7.44394136366656e-09
ENSGALG00000017181	DCUN1D5	454.057749098699	-0.890376313925951	0.248860218629008	-3.57781697223892	0.000346475923893886	0.00526985112225299
ENSGALG00000016767	AFF3	2.3455631562504	-2.09546480912693	2.4928540225687	-0.840588654672891	0.400578416738215	NA
ENSGALG00000015133	GPR15	2.77317152398759	2.01965551714636	2.27445247521028	0.887974375881225	0.374554534947268	NA
ENSGALG00000015134	APOV1	1742883.8968961	-1.54925118926244	0.163575784249254	-9.47115244700109	2.76773024413729e-21	1.52951692616637e-18
ENSGALG00000016768	LONRF2	254.10785199976	-0.148667555774131	0.290424236580439	-0.511897896417312	0.608722470477458	0.786659468570839
ENSGALG00000037273	ENSGALG00000037273	20.4346795361857	-0.473538605102756	0.818359342146903	-0.578643855718032	0.562829506584348	0.758079389238164
ENSGALG00000015136	ILDR1	748.291951831498	-0.841664570787011	0.290374126731495	-2.89855222385322	0.00374889869715598	0.0311344041455102
ENSGALG00000017183	MMP13	2.36787305757353	-2.04573836871466	2.48950708192974	-0.821744345924458	0.411222414495592	NA
ENSGALG00000008953	AASS	2250.17804864074	0.404855026625841	0.27168469707747	1.49016500001985	0.136180856679185	0.332651675075557
ENSGALG00000042577	CFAP44	61.8251095941561	0.640230396768519	0.477584642360513	1.34055901296179	0.180063672224568	0.393311015269177
ENSGALG00000016769	CHST10	206.282042849982	-0.0446872493960775	0.315589030147383	-0.141599501653173	0.88739636058966	0.944813191819913
ENSGALG00000040114	PTPRZ1	1.3395462950955	-1.00307405666504	3.70313178325736	-0.270871822925707	0.786489617169701	NA
ENSGALG00000054317	ENSGALG00000054317	29.6119262584435	1.2427216159305	0.681689432596563	1.82300261161004	0.0683029953472986	0.21734449874913
ENSGALG00000019063	MMP10	2.91197955355195	0.806549831951333	2.4734022220309	0.326089232380926	0.74435684348459	NA
ENSGALG00000015152	BOC	91.2717302052107	1.63864217583259	0.444678802945539	3.68500176976791	0.000228701051236169	0.0038937895282995
ENSGALG00000015172	ENSGALG00000015172	1.35070124575706	-0.968064011311394	3.1763591880118	-0.304771580923548	0.760540127556007	NA
ENSGALG00000016772	PDCL3	776.980656262713	-0.285990913814947	0.232932549587935	-1.22778424192271	0.219527972654282	0.445198700506689
ENSGALG00000019061	MMP1	18.7508251720906	-0.895568469494039	1.37487647560646	-0.651381040685128	0.51480054623536	0.725632390293091
ENSGALG00000016774	NPAS2	150.100577090663	-0.0217067633463964	0.501374608846899	-0.0432945006854642	0.965466774931139	0.983100134957599
ENSGALG00000015182	NEPRO	249.14308222875	-0.138094557591248	0.275459435269702	-0.501324477979998	0.616142780914589	0.791620817908572
ENSGALG00000015185	TAF13	1341.35524069543	-0.513776095095416	0.183670395003698	-2.79727222824926	0.00515360902915393	0.0391928420605898
ENSGALG00000015190	GTPBP8	589.516585288863	-0.384086864664487	0.270595600211766	-1.41941282254369	0.155778696280134	0.361521058401298
ENSGALG00000017184	MMP7	15.4996516663465	1.00315703095843	1.11489066142907	0.899780638284814	0.368237000050463	0.604652095909579
ENSGALG00000017185	TMEM123	25027.7600041452	-0.418304913549118	0.151321929792515	-2.76433768801836	0.00570384764880615	0.0421214539900423
ENSGALG00000015191	CD200R1L	1.88253518629937	0.556576983950977	2.69276796051599	0.206693258428522	0.836249422709922	NA
ENSGALG00000016776	TBC1D8	595.274165455817	0.549718162173051	0.21705097470134	2.53266847997093	0.0113197955929287	0.0670980170226253
ENSGALG00000019231	CD200R1	33.9832223227718	0.423724469605709	0.644967328225024	0.656970440304032	0.511199923431142	0.723281905746451
ENSGALG00000008975	FAM3C	667.855757231855	-0.375482034043973	0.225411442632362	-1.665762969524	0.0957606344010556	0.267722026572766
ENSGALG00000016775	RPL31	8460.85463524382	-0.412469721046735	0.198861368274767	-2.07415711068037	0.0380647219995205	0.149672113227376
ENSGALG00000029616	HCFC2	528.452831048848	0.818068551315159	0.297285251262678	2.75179662576776	0.00592693161758309	0.0433584633447349
ENSGALG00000017186	BIRC3	8017.24546663103	-0.599821540023212	0.206540060610874	-2.90414139634291	0.00368261803602025	0.0307379251175183
ENSGALG00000039563	CNOT11	1002.94312020233	-0.206347952347012	0.221394853447368	-0.932035903879161	0.35131797069221	0.589068299025383
ENSGALG00000025284	SNORD89	36.9062167243495	0.407054747965762	0.620431734259554	0.656083055538022	0.511770686175967	0.723385323533397
ENSGALG00000015193	CCDC80	113.345133301575	0.96586758065828	0.39855383398534	2.42343065929158	0.015374688090544	0.0827911035911021
ENSGALG00000034078	GLT8D2	3.82830742717277	-0.906713459531538	2.11541371471508	-0.428622284721106	0.668198125357877	NA
ENSGALG00000016779	RNF149	668.318112747032	-0.338135784418433	0.288517664134946	-1.17197602244652	0.241206682932228	0.469015043181285
ENSGALG00000040947	CREG2	208.729614546929	0.559124946036395	0.296434632130464	1.88616607316759	0.0592725788030288	0.199374134583964
ENSGALG00000028069	WNT16	1.63709719741081	2.23135551176847	3.02507461191658	0.737619992240378	0.460745403122177	NA
ENSGALG00000045388	RFX8	1.0060168611549	-3.59913529571205	4.84360927390884	-0.743068875332199	0.457439982285955	NA
ENSGALG00000009002	CPED1	228.301997814937	-0.31684779713842	0.289294548760716	-1.09524288824569	0.273410240841387	0.505399306519766
ENSGALG00000015197	SLC35A5	375.896015575387	-0.0437290525604375	0.263285381680198	-0.166089937395587	0.868086172965861	0.933924960419063
ENSGALG00000031457	TDG	471.340708686308	-0.158113766241266	0.249405310217687	-0.63396311050178	0.526104896999795	0.733613762941911
ENSGALG00000009023	ING3	452.182730703368	-0.135128450754555	0.236152778675474	-0.572207752593297	0.567181235930524	0.760788009657998
ENSGALG00000015204	ATG3	754.912942780478	-0.396087742409954	0.216505881486723	-1.82945488450504	0.0673314920018651	0.215515459429483
ENSGALG00000030933	C1H12ORF73	372.742765625399	-0.432668516315568	0.241106995886634	-1.79450834565996	0.0727320677504653	0.225595279367264
ENSGALG00000009029	TSPAN12	5700.03686849907	-0.361915191988242	0.164133937299454	-2.20499914851824	0.0274541542830476	0.121577445160621
ENSGALG00000033789	HSP90B1	33915.2439684256	-0.853974378989562	0.188911540877725	-4.52049872136878	6.16941177664786e-06	0.000217042197330718
ENSGALG00000016781	MAP4K4	2108.43159772053	0.754153315470288	0.180907917582548	4.16871370555779	3.06323467004301e-05	0.000795062258880244
ENSGALG00000038154	YAP1	510.26055453775	-0.217405843843401	0.262115236748449	-0.829428485502522	0.406861988279379	0.639928337997404
ENSGALG00000029298	F5	21820.1049277708	0.407584058315677	0.156609410493825	2.60255151354233	0.00925329126797026	0.0586926839249592
ENSGALG00000015218	SLC19A2	47.2923009183267	0.132588443721193	0.53657722468835	0.247100394166379	0.804830528689717	0.901788231985445
ENSGALG00000015221	CCDC181	5.5667766826764	0.424059506761502	1.89815633321595	0.223405996303287	0.823219537882951	NA
ENSGALG00000015225	BLZF1	603.041676954606	-0.232962501932112	0.25948018453547	-0.897804594786954	0.369289734634558	0.605655122705078
ENSGALG00000017190	CEP126	0.819316687456329	-1.39733312170488	4.47073185045908	-0.312551315633344	0.75462157061298	NA
ENSGALG00000009104	ANKRD26	286.431270130602	1.29994402103912	0.265374568958626	4.89852522847352	9.65586425646643e-07	4.44672665394147e-05
ENSGALG00000029416	TRPC6	4.8358912753438	0.060746031357101	1.59912643633975	0.0379870096426789	0.969698039356933	NA
ENSGALG00000015230	NME7	283.645480162643	0.115665565626002	0.257066596684333	0.44994397217634	0.65275084016726	0.814970760909194
ENSGALG00000029746	NT5DC3	66.5739825288209	-0.149027003661497	0.522040937737584	-0.28546995625927	0.775284118619264	0.884676354232754
ENSGALG00000017195	PGR	12.8751854151745	0.13548649117693	1.07103392717769	0.126500653003547	0.899335632177285	0.950126532544793
ENSGALG00000039245	STAB2	3909.24862402369	0.88642496091832	0.162182026582152	5.46561773581802	4.61297486767796e-08	3.16087494750011e-06
ENSGALG00000017196	ARHGAP42	265.258691631564	0.0770703530120508	0.278366123333569	0.27686685466283	0.781882344191162	0.887548040390762
ENSGALG00000015233	ATP1B1	3075.30829369531	-0.816221955522857	0.182626561337598	-4.46934963646397	7.84577909408589e-06	0.00026410771255711
ENSGALG00000017197	CNTN5	13.1489207941308	0.273368234001667	1.15594345936077	0.236489277903642	0.813053026349223	0.905949952824477
ENSGALG00000009110	LSM8	141.708866026171	-0.0977104350903505	0.409514200235024	-0.238600847136128	0.811415108179344	0.905402640331823
ENSGALG00000039376	DPT	57.4923939371313	0.045555349551192	0.580488006008607	0.0784776758169859	0.937448087563802	0.969161585888121
ENSGALG00000037082	ASCL1	77.4544873330413	-0.795871359143121	0.522501107394178	-1.52319554519664	0.127709790295515	0.320980661112265
ENSGALG00000009134	CTTNBP2	36.3770673755979	0.653554924539688	0.610141967733028	1.07115222210982	0.284100990336888	0.517956164523032
ENSGALG00000012754	PAH	15407.6452811508	0.153990011360862	0.197626461545217	0.779197330948665	0.435863482128736	0.664313647836523
ENSGALG00000015235	XCL1	404.350464304506	-0.353918798773744	0.239742762963346	-1.47624393078282	0.139878420063875	0.337867360040533
ENSGALG00000015244	TBX19	112.590650957126	0.735326677889205	0.431686670370525	1.70338054973544	0.0884968752270345	0.254440506424487
ENSGALG00000019228	SFT2D2	1183.00834808322	-0.324194237494663	0.193497510449391	-1.67544397207868	0.0938471552535398	0.263930199348537
ENSGALG00000019300	ENSGALG00000019300	3.96655678137404	0.427168436252945	1.70865161722884	0.250003237608931	0.802584844874869	NA
ENSGALG00000032986	CFTR	21.4593464480111	1.36188281106346	0.794033442831345	1.71514540522033	0.0863185714177106	0.250954807953515
ENSGALG00000015246	TIPRL	873.550614002128	-0.331274666886449	0.197669306622972	-1.6759034194333	0.093757111845991	0.263732889589264
ENSGALG00000015247	GPR161	41.8321233854602	-0.173428782718984	0.571749435317579	-0.30333004635615	0.76163835046716	0.876891477864622
ENSGALG00000015249	ENSGALG00000015249	170.007216292211	0.681276465883923	0.310713396285392	2.19262018963021	0.0283347552556379	0.124109596748852
ENSGALG00000047209	ENSGALG00000047209	59.0039060774468	0.893581791485088	0.533535252037489	1.67483177179509	0.0939672432430859	0.264028660954921
ENSGALG00000012755	IGF-I	111.22161990264	4.23693128053101	1.56957027219921	2.69942120819758	0.0069460201393413	0.0487967489927051
ENSGALG00000015240	ENSGALG00000015240	1967.60623694439	-0.139080102069877	0.181458262746756	-0.766457806685707	0.443403948294444	0.670642783239732
ENSGALG00000012756	PARPBP	9.88881559156707	2.3564502882503	1.35523441571095	1.73877689419074	0.0820740143690011	NA
ENSGALG00000013489	CCDC82	454.483562163698	1.05129151995698	0.236152592932339	4.45174667321222	8.51746141767746e-06	0.000280622649725392
ENSGALG00000015252	ST3GAL6	153.651507274576	0.462828026302695	0.336067475850751	1.37718779578729	0.168454194050587	0.378422760110592
ENSGALG00000012759	NUP37	311.241060177308	-0.397639638032168	0.263026266442453	-1.51178680141121	0.130588108141526	0.324653397273102
ENSGALG00000017199	MAML2	185.971635054759	0.652032395224706	0.331704291959653	1.96570382424843	0.0493328328202474	0.177125436300742
ENSGALG00000037206	ST7	526.241392859199	-0.471925574086918	0.309633450787953	-1.52414273356437	0.127473059678651	0.320603915390043
ENSGALG00000017200	MTMR2	468.623240478857	0.0754651100877788	0.232652132394379	0.324368873438283	0.745658782267946	0.868563316036753
ENSGALG00000012760	WASHC3	743.01755455083	-0.117639004371312	0.202017082150427	-0.582322064644587	0.560349765956855	0.756335231895461
ENSGALG00000012761	DRAM1	527.615479821891	0.343738843541079	0.265495207955319	1.29470827812051	0.195420883182291	0.41317825181679
ENSGALG00000012763	GNPTAB	1511.43355405586	0.0459523105770687	0.215342692944272	0.213391547903419	0.831021572486876	0.91530674658032
ENSGALG00000012766	ENSGALG00000012766	12.6915884059939	0.403634598411125	1.15470353575624	0.349556908688925	0.726671254898596	0.858709038268965
ENSGALG00000012769	CHPT1	210.123460020666	0.31389373273082	0.305798204857637	1.02647343164409	0.304668480677356	0.540125427535767
ENSGALG00000017201	CEP57	165.71097745023	0.118021214431505	0.323559360244472	0.364759079577643	0.715291253299621	0.852566322590663
ENSGALG00000017202	FAM76B	123.551600302095	-0.0893089704188172	0.490965600808971	-0.18190474092617	0.85565748385289	0.928172052506893
ENSGALG00000017204	SESN3	260.87415551876	0.451179662987367	0.313815708987306	1.43772172668902	0.150513025916579	0.353833716841075
ENSGALG00000017205	ENDOD1	35.7571419900036	0.492367676011464	0.633515245300924	0.777199411795664	0.437041129204951	0.66480978284726
ENSGALG00000017207	CWC15	1298.81252541437	-0.393526625430324	0.183282093889199	-2.14710895690784	0.0317846083994755	0.133447059576525
ENSGALG00000028180	ENSGALG00000028180	1.76052950702108	-4.40579652952523	3.9820929100197	-1.10640224351356	0.268552454886921	NA
ENSGALG00000043437	CAPZA2	2850.20497967705	-0.380008538749333	0.169089108916272	-2.24738625204714	0.0246153528571173	0.112693622693803
ENSGALG00000015253	COL8A1	232.028044979888	0.694703368693002	0.374375653089051	1.85563180447462	0.0635060571784081	0.207356188172631
ENSGALG00000015258	DCBLD2	1204.88857987811	-0.0340714398539304	0.190223193142926	-0.179112963519283	0.857849003194801	0.92875824238796
ENSGALG00000017208	AMOTL1	99.7425722606061	0.723386629581476	0.387290131453371	1.86781580740735	0.0617877493394708	0.203870828555296
ENSGALG00000036883	MET	1973.34986447164	0.411922518752508	0.349879472040808	1.17732691303611	0.239065048956964	0.466959675715012
ENSGALG00000022718	FUT4	15.3509769489969	1.07210591627415	0.918483998268106	1.16725595469896	0.243107020165077	0.471471653657417
ENSGALG00000054258	ENSGALG00000054258	2.23317625013182	-3.16697261256252	3.2286986166105	-0.98088207932124	0.326650895754657	NA
ENSGALG00000017210	ANKRD49	254.383011257675	-0.562684898098271	0.277861706397679	-2.02505377726627	0.0428618424911346	0.161499038909068
ENSGALG00000017211	MRE11	523.979061932721	0.774748129027045	0.370665914450672	2.09015207177931	0.0366041413353137	0.146009241061734
ENSGALG00000043287	CAV1	63.7370443492304	-0.067407636586247	0.55153834877761	-0.122217497179742	0.902726769589367	0.951889421614229
ENSGALG00000015263	ENSGALG00000015263	1019.25456243216	-0.670507881786351	0.316739573270503	-2.11690593272891	0.0342678320676599	0.140195458989422
ENSGALG00000033295	CAV2	40.6471006749549	-0.237061292630093	0.637662111347887	-0.371766313869573	0.710066846513257	0.850349127341339
ENSGALG00000031934	TES	137.4624843417	-0.143401821147531	0.391943818352707	-0.365873409485655	0.714459538870948	0.852112072287635
ENSGALG00000015267	CMSS1	220.249228746598	-0.433078502572779	0.298493288309349	-1.45088187753136	0.146812755049262	0.348519343157035
ENSGALG00000054799	SPIC	7.7621289440753	0.530003286823827	1.40739800007124	0.376583799889582	0.706482928752886	NA
ENSGALG00000040557	TFEC	56.4683224778686	1.3448475198623	0.530286935331057	2.53607515150776	0.0112102673957936	0.0667033541814311
ENSGALG00000026838	MDFIC	359.687591527546	0.206414604376544	0.295097984365596	0.699478191354967	0.484253237557635	0.70252699588162
ENSGALG00000025365	gga-mir-1656	0.453440006305592	2.16787253451077	4.89226976970727	0.443122034670726	0.657677468059725	NA
ENSGALG00000026432	gga-mir-6543	1.1280225404332	3.4831894586941	3.78580171813671	0.920066532276932	0.357537992347708	NA
ENSGALG00000039751	PANX1	55.9750403783923	0.985767934411672	0.512294741929025	1.92422028518154	0.0543269775072847	0.188869908959139
ENSGALG00000046326	IL1R2	691.76510304101	-0.00745359443762627	1.09882862895299	-0.00678321827556346	0.994587816369681	0.997175398816957
ENSGALG00000046187	PARP12	1850.82705878944	0.738210489209152	0.266888217249868	2.76599130833123	0.00567500473485256	0.0419551771451224
ENSGALG00000009424	FOXP2	846.262727259161	1.06727937591041	0.295130716588929	3.61629378414368	0.000298851187724079	0.00470882615761107
ENSGALG00000043027	HEPHL1	0.986810124349754	-1.72394448884246	4.16765487147488	-0.413648572640176	0.679131495278718	NA
ENSGALG00000043044	IL1R1	1450.4680021359	-0.175680540917155	0.979064260904908	-0.179437191134708	0.857594430953292	0.92875824238796
ENSGALG00000028629	TM4SF1a	1819.07131171144	0.0620999311064383	0.223732708288167	0.277563041995871	0.781347805911443	0.887092616829607
ENSGALG00000030526	ENSGALG00000030526	1370.95737803347	-0.164341420049793	0.294493356361669	-0.558047971200967	0.576811627254252	0.766712027688228
ENSGALG00000012791	TBXAS1	1096.42990045151	-0.37953918318284	0.202682687717759	-1.87257820318309	0.0611266535646467	0.203016926837231
ENSGALG00000017216	ENSGALG00000017216	6.42663250612225	-0.393917671480498	1.60754464167587	-0.245043068334226	0.806423083989457	NA
ENSGALG00000016785	IL1RL1	503.750614069631	-1.90840057746972	0.268241230713948	-7.11449381733874	1.12324303997703e-12	2.3277456936274e-10
ENSGALG00000053114	ENSGALG00000053114	83.9303343151586	0.957592389292132	0.448927550793416	2.13306665540959	0.0329192586575384	0.13703958806495
ENSGALG00000017217	VSTM5	68.0421517447129	-0.500080166914583	0.549742486985296	-0.909662576121678	0.363000486386861	0.599710444811776
ENSGALG00000053198	ENSGALG00000053198	22.7021155266321	-1.44294451334573	1.03861474047615	-1.38929716391683	0.164742405953484	0.373674817486435
ENSGALG00000017218	MED17	743.151166572576	-0.301089399124636	0.219136268658845	-1.37398250397965	0.169447114142926	0.379688642486506
ENSGALG00000009440	BMT2	242.672918005281	-0.621106983005967	0.384578562973627	-1.61503277302682	0.106303597848088	0.285694958107232
ENSGALG00000015271	ENSGALG00000015271	450.158034145285	0.210127779658865	0.32769853690329	0.641222819132934	0.521377925869965	0.730550289435808
ENSGALG00000009443	TMEM168	458.852436848529	0.37147135318514	0.241165765646143	1.54031544315536	0.123483481228295	0.314530710875911
ENSGALG00000009446	LSMEM1	0.754512645866176	-3.18609121015407	4.86295573071179	-0.65517586146887	0.512354533799279	NA
ENSGALG00000015273	TBC1D23	763.46182539591	0.31444778417742	0.217234684770848	1.44750266058626	0.147756191816346	0.350132280160835
ENSGALG00000009448	IFRD1	4503.52210126628	-0.521080174845798	0.309181266148907	-1.68535494189624	0.0919201113932918	0.260778945125973
ENSGALG00000012792	HIPK2	7964.64769393124	-0.47646381104284	0.215182026704539	-2.2142360974091	0.0268125419151276	0.119790737628123
ENSGALG00000017219	C1H11ORF54	1886.35265807676	-0.520052176945598	0.213165334621132	-2.43966580152401	0.0147008548628521	0.0803449685376033
ENSGALG00000009454	ZNF277	145.28816554502	-0.0842212091669523	0.362154004411013	-0.232556338301229	0.816105934722441	0.907606715075581
ENSGALG00000015275	NIT2	2071.49417015996	0.237844612160844	0.18774112054615	1.2668754264859	0.205199836635927	0.426510802899592
ENSGALG00000012796	ENSGALG00000012796	415.790069803252	-0.826581321524811	0.286781013921344	-2.88227351672423	0.00394816851818297	0.0323637571425592
ENSGALG00000040621	IL18R1	96.7839913231214	1.56868617870741	0.448963183507457	3.49401963531237	0.000475806022103742	0.00672057004383592
ENSGALG00000017220	ENSGALG00000017220	1449.74517465473	0.58322539960947	0.224363710957255	2.59946404488105	0.00933694591960211	0.0591236545841255
ENSGALG00000040666	ATP6V0A4	3.4144293087663	3.5506992663942	2.32852523032109	1.52487042878405	0.127291418930551	NA
ENSGALG00000015285	TOMM70	780.731595737185	-0.102223836937859	0.204238667969471	-0.500511670753452	0.616714840488319	0.7920107185267
ENSGALG00000016788	IL18RAP	24.8850382653804	0.456377473220934	0.789635361701869	0.577959771504308	0.563291279465093	0.758454294874821
ENSGALG00000009480	DOCK4	387.889137175002	0.649772265376517	0.283442390110583	2.29243150653299	0.021880755699618	0.104842652761573
ENSGALG00000037439	SLC9A4	3.40637752262272	5.07704194441822	2.51843309805228	2.01595267642596	0.0438049245495706	NA
ENSGALG00000012812	SVOPL	326.651313978084	-1.53202492678052	0.32355168210722	-4.73502383545894	2.19029356637551e-06	8.84154014312729e-05
ENSGALG00000016791	SLC9A2	1.95849417855109	1.2170719687989	2.6672108061809	0.4563088774155	0.648167881111186	NA
ENSGALG00000012823	TRIM24	1376.41669536067	0.63430603606008	0.187672370614392	3.37985838823009	0.000725231863266376	0.00927555467936542
ENSGALG00000016792	MFSD9	274.197957503279	0.405996861716705	0.261263295373817	1.5539758890961	0.120190167972713	0.308751152008927
ENSGALG00000015287	LNP1	12.0720028554713	-0.63466118466392	1.10552864876218	-0.574079364993869	0.56591409631951	0.759958712635011
ENSGALG00000012834	AKR1D1	6693.69837036523	-0.43312927587493	0.831659632698539	-0.520801129266702	0.602505316341063	0.782054023354034
ENSGALG00000015293	TMEM45A	8.55955455698415	1.69593054529648	1.41779977113977	1.19617070041781	0.231629952139423	NA
ENSGALG00000033739	POU3F3	0.89572506194962	3.15122165014331	4.19224267168083	0.751679207749646	0.452243997188391	NA
ENSGALG00000016794	MRPS9	897.307594262737	-0.227504805363444	0.206857988452243	-1.09981155219426	0.271414237932484	0.503323131669258
ENSGALG00000009485	IMMP2L	389.213746655324	-0.681752742037691	0.31020383483187	-2.19775729854274	0.0279664059208442	0.122884311623738
ENSGALG00000034511	ENSGALG00000034511	704.96944311641	0.377048522804455	0.214837025396664	1.75504442080359	0.0792517099099178	0.237862735581634
ENSGALG00000015299	TFG	1992.79258477799	-0.484147432583653	0.173872271317687	-2.78450053544797	0.00536102325632009	0.0403995746866894
ENSGALG00000016795	TGFBRAP1	309.826564514476	0.26009615142673	0.253591738897511	1.02564914991907	0.305056991152854	0.540399475579043
ENSGALG00000049529	ENSGALG00000049529	5.56356397098855	-1.64696815455002	1.54805281506503	-1.06389661807555	0.287375535245919	NA
ENSGALG00000016796	C1H2ORF49	506.502524063705	-0.327879302651948	0.238159264060257	-1.37672285789811	0.168597948911533	0.378450828258084
ENSGALG00000009488	LRRN3	2.97524741764026	4.88113669369918	2.67073259302818	1.82763961710025	0.0676036559162564	NA
ENSGALG00000009492	DNAJB9	865.424802213559	-1.2751120884741	0.229698349716648	-5.55124618895632	2.83640303942108e-08	2.12537929445434e-06
ENSGALG00000016797	FHL2	72.7673982029892	-0.286298002166618	0.584385499608103	-0.489912912552781	0.624195525381866	0.796245973525016
ENSGALG00000012847	ENSGALG00000012847	5120.60373589649	0.996502806653459	0.253525764356388	3.93057805853866	8.47418751740077e-05	0.00181122150714622
ENSGALG00000035108	KDM7A	434.356439980421	0.565739363316846	0.243421827485117	2.3241110674491	0.0201195420293046	0.0994361832964443
ENSGALG00000009494	THAP5	462.287655155963	-0.818394835875238	0.241303304995708	-3.39156082379308	0.000694957361016354	0.00894007708938885
ENSGALG00000012849	SLC37A3	736.667213739955	-0.506794187572999	0.259616739567199	-1.9520859418305	0.0509280020037278	0.181087959939797
ENSGALG00000015307	ENSGALG00000015307	1.26160174310036	0.169662516596802	3.77999595269973	0.0448843117082246	0.96419952168499	NA
ENSGALG00000016799	NCK1	484.723853713968	-0.18607713652756	0.251095096667338	-0.741062406224855	0.458655602460978	0.681317599324499
ENSGALG00000009505	PNPLA8	1028.14244625425	0.50901485618518	0.187819787637845	2.71012369136879	0.00672581207355356	0.0476265058897709
ENSGALG00000012850	RAB19	32.6458667368239	-0.813363857490184	0.771693376601806	-1.05399875410604	0.29188348754641	0.526700774874562
ENSGALG00000012852	MKRN4P	3026.04097420517	0.171928130676259	0.170344951864054	1.00929395790648	0.312833676969436	0.548606777422402
ENSGALG00000043690	ECRG4	70.3649273052094	0.280829333821244	0.467838817057598	0.600269416692437	0.548326697473173	0.749056560888789
ENSGALG00000009514	NRCAM	4.8566341896508	-1.37807436213053	1.5803297675612	-0.872016961534051	0.383199124462986	NA
ENSGALG00000025701	SNORD5	0.442285055644028	2.1353072324576	4.89469700292167	0.436249114333946	0.662655997024284	NA
ENSGALG00000016801	UXS1	301.339953981263	0.0528324017970947	0.257783581681632	0.204948668384722	0.837612230315391	0.91849946347028
ENSGALG00000025662	ENSGALG00000025662	24.1658068542723	0.494267430804366	0.772147826354094	0.640120212651746	0.522094449198739	0.73105650963562
ENSGALG00000040433	ENSGALG00000040433	532.26449226865	1.08939339496788	0.21768118417793	5.00453633180082	5.59966504044293e-07	2.90110771216385e-05
ENSGALG00000037671	ENSGALG00000037671	405.392140094864	1.18125914028516	0.423625418800114	2.78845198579204	0.00529605972610038	0.0400175777670083
ENSGALG00000017813	ENSGALG00000017813	12.7642556948538	-1.86469025179001	1.36693769218702	-1.3641369774555	0.172524458747864	0.383860408718826
ENSGALG00000024565	ENSGALG00000024565	13.3435038310513	1.69582441320692	1.11263440334131	1.52415241530754	0.127470641686036	0.320603915390043
ENSGALG00000025680	ENSGALG00000025680	24.0276191190996	1.3477119739399	0.757349090971107	1.77951223551586	0.0751558207228082	0.229728428266099
ENSGALG00000025390	ENSGALG00000025390	3.00714528260882	0.702050106209599	2.46358926300234	0.284970435921619	0.775666791937784	NA
ENSGALG00000026639	SMCO4	174.955936109892	-0.684627490789402	0.379053567252847	-1.80614971058358	0.0708949577320057	0.22160731190186
ENSGALG00000012857	DENND2A	696.006369952634	0.21191145114896	0.222715857997012	0.951487931999002	0.34135674179277	0.57935712177697
ENSGALG00000012863	ADCK2	308.43567082328	-0.161677940008008	0.328173726337081	-0.492659609934592	0.622253121051006	0.795157832594613
ENSGALG00000051868	ENSGALG00000051868	0.741372135461186	0.605437881404806	4.62782065075001	0.130825701144379	0.89591319115589	NA
ENSGALG00000016803	ST6GAL2	21.9024992045756	0.112933898642106	0.900915651154692	0.125354575089644	0.900242848199661	0.950571306241561
ENSGALG00000032595	NDUFB2	3118.67842788066	-0.415041904922773	0.23947346287592	-1.73314362242225	0.0830701445810797	0.245380696565448
ENSGALG00000017227	SLC36A4	50.2135569126415	-1.0772901341741	0.542970485737965	-1.9840675735992	0.0472483074015811	0.172394580761257
ENSGALG00000015322	IMPG2	89.9609949670478	0.500884368884131	0.420953564159598	1.18988033723888	0.234093427765959	0.461592718509716
ENSGALG00000017228	MTNR1B	1.15033244175632	3.50965181860906	3.83373641880574	0.915465080330787	0.359947526340384	NA
ENSGALG00000044642	SENP7	350.347870328108	0.706745853475311	0.274517018428164	2.57450651883812	0.0100383194881334	0.0620980556768252
ENSGALG00000015324	ENSGALG00000015324	1.11840376727349	-1.9837682365844	4.01169254483733	-0.494496578292702	0.620955522283135	NA
ENSGALG00000012865	BRAF	450.80582546156	0.445798848465594	0.265682393951873	1.67793899262421	0.0933590094219159	0.263171209768942
ENSGALG00000017229	FAT3	27.9696804529229	0.875578626946436	0.825890500443002	1.06016309241574	0.289070408597574	0.523619342970449
ENSGALG00000015327	TXNL4B	135.15898505133	-0.0702911600674326	0.338579598106256	-0.207606011881948	0.835536609839225	0.917157185649187
ENSGALG00000009523	CNTN1	21.7087250009206	1.36034095536581	0.797070112629399	1.70667665718675	0.0878821682265045	0.253167071500462
ENSGALG00000015328	TRMT10C	465.605347538973	-0.334377938001615	0.240340013454799	-1.39127036399414	0.164143457083761	0.373227270924382
ENSGALG00000015330	PCNP	1556.07269402255	-0.379533084685742	0.178501912190349	-2.12621299138252	0.0334855288639363	0.138657061917698
ENSGALG00000016805	SULT1C3	9229.26518205842	-0.0956104916836832	0.170785187622591	-0.559828946611973	0.575596117360998	0.766362653701778
ENSGALG00000015334	ZBTB11	381.855884993611	0.150632339126339	0.25576119064111	0.588956982678853	0.555890130928249	0.753553843673484
ENSGALG00000054191	ENSGALG00000054191	54.1322528674923	-0.00777218371172875	0.519119155556597	-0.0149718684593626	0.988054623584552	0.994166125777671
ENSGALG00000015339	RPL24	8558.43579036016	-0.45633280540428	0.193628510398862	-2.35674387239908	0.0184359577828699	0.0939001951129813
ENSGALG00000052183	ENSGALG00000052183	15.3246956741385	0.111859691434202	0.906856849620829	0.123348785953342	0.901830910159517	0.951523623309851
ENSGALG00000016806	GCC2	826.976476070931	0.681674403133673	0.20324360992133	3.35397704950001	0.00079658969597253	0.0100048950167459
ENSGALG00000015342	ENSGALG00000015342	122.787604944292	0.0456631971228644	0.419685289506892	0.108803425482261	0.913358406809515	0.957150848215366
ENSGALG00000029970	LIMS1	437.58925908717	0.113012612045147	0.239884140720674	0.471113312058181	0.637559819269829	0.805814706749664
ENSGALG00000015344	NXPE3	271.816777001608	0.64028486066822	0.2686358959474	2.38346725187311	0.0171504103277826	0.0891209972224923
ENSGALG00000015346	NFKBIZ	535.530280269469	-0.103953368902766	0.352514359903811	-0.294891161117895	0.768077024272263	0.880619430577716
ENSGALG00000035461	CHORDC1	522.895300291877	-0.206465879664302	0.342531501554495	-0.602764647126781	0.54666526827393	0.747801656825492
ENSGALG00000028879	MRPS33	921.360603572256	-0.378922614290841	0.201553149320931	-1.88001336405559	0.0601062565964687	0.200853938331813
ENSGALG00000015347	ZPLD1	2.56628711134512	3.00482891897373	2.53401838056956	1.18579602342835	0.235702862302934	NA
ENSGALG00000028444	TMEM178B	5.06620319408395	0.731605564612685	1.51158786289225	0.483998041114753	0.628387259333898	NA
ENSGALG00000012870	AGK	509.520709375457	-0.0960145456307756	0.233359071017133	-0.411445525611156	0.680745877504866	0.831068904026789
ENSGALG00000054821	NAALAD2	236.355816924159	0.550736852442995	0.286117364288584	1.9248634343196	0.054246445505162	0.188738354337609
ENSGALG00000017234	FOLH1	83.6937456663383	-0.720295421927516	0.547895574244649	-1.31465822282019	0.188624793017279	0.405559856472873
ENSGALG00000009530	PDZRN4	1.13917749109476	3.4964507248079	3.77400265923284	0.9264568789463	0.35420859661299	NA
ENSGALG00000009532	GXYLT1	316.040509679628	0.105696954723337	0.285030731970727	0.370826521029992	0.710766746583722	0.85037524815691
ENSGALG00000044599	ENSGALG00000044599	39.8807673532193	1.77553556180617	0.604907617943935	2.93521772438768	0.00333313721725372	0.0287100098905649
ENSGALG00000017235	NOX4	20.0844878545948	-0.0417514440810857	0.841160149756421	-0.0496355469207331	0.960412819185842	0.980597014692981
ENSGALG00000012874	DENND11	365.324723775356	0.853784428821241	0.273078957517157	3.12651123537265	0.00176893745105365	0.0180195218228299
ENSGALG00000015348	ALCAM	168.680612764314	0.948976492469026	0.336696844017286	2.81848941958098	0.00482502012061192	0.037445431164234
ENSGALG00000012875	WEE2	1.10118259021177	-3.72228630835683	3.83578369176178	-0.97041090099822	0.33184171716214	NA
ENSGALG00000046960	ENSGALG00000046960	216.893456400489	0.716654544583781	0.341723418584071	2.09717714856428	0.0359778965790132	0.144212996236057
ENSGALG00000009540	YAF2	339.144691133606	0.0864355234420934	0.254292366074713	0.339906088320001	0.733927251531835	0.863256220030749
ENSGALG00000012876	SSBP1	1013.67693119412	-0.167557983418551	0.262347271385885	-0.638687730706719	0.523026095951317	0.731431369738752
ENSGALG00000009544	ZCRB1	505.029587569754	-0.432836719218123	0.222673456797036	-1.94381820556479	0.051917377555056	0.183328056047047
ENSGALG00000012877	CREB3L2	1811.87952036322	-0.241988907669347	0.17136488412084	-1.41212657955469	0.157912693807284	0.364179457131978
ENSGALG00000009547	PPHLN1	329.33674115284	0.0934999368785183	0.252097537902529	0.370887941454902	0.710720996961359	0.85037524815691
ENSGALG00000017239	CTSC	5388.42288041292	0.0558556956036231	0.170270275727236	0.328041376365073	0.742880378219831	0.867261902742077
ENSGALG00000048911	ENSGALG00000048911	5.10433819760275	3.13827115340337	2.00247875241167	1.56719323469665	0.11706953132113	NA
ENSGALG00000012890	DGKI	1.69175434594407	-0.572044473455766	2.88126243148071	-0.19853952462143	0.842622964002835	NA
ENSGALG00000051334	ENSGALG00000051334	15.697756186464	0.302174108852725	0.949022246174722	0.318405717116449	0.750177202140802	0.870703960012421
ENSGALG00000028018	RAB38	1.19481214176678	1.64501001776198	3.31627537122059	0.496041442166642	0.619865172360084	NA
ENSGALG00000052731	ENSGALG00000052731	0.464594956967155	2.19984727415385	4.88993813310156	0.449872209887969	0.65280258678687	NA
ENSGALG00000040493	PTN	71.435129648743	0.229354479828215	0.443433217459438	0.517224399972235	0.6049995210162	0.783746617152494
ENSGALG00000047269	TMEM135	1628.04483920702	-0.493158792674858	0.225668749913627	-2.18532159576198	0.028865275048004	0.12548021729324
ENSGALG00000009556	PRICKLE1	175.917513561754	0.830675501860863	0.325881814729719	2.54900845740598	0.0108029680395153	0.0650384771257791
ENSGALG00000046504	ENSGALG00000046504	3.73425930289046	0.271369790271121	1.75218982138909	0.154874652824993	0.876920136626937	NA
ENSGALG00000017242	FZD4	1618.45807291581	0.0947966994725315	0.253658855949006	0.373717287014765	0.708614662581993	0.849610179937616
ENSGALG00000009572	ADAMTS20	3.44973961785862	1.25877294898467	2.33364056739639	0.5394030968484	0.589608744660088	NA
ENSGALG00000017244	PRSS23	245.444505149779	0.251544070839528	0.322589501325655	0.779765211843004	0.435529086496537	0.664032908863498
ENSGALG00000015351	CBLB	221.241948680851	0.363132366023844	0.30493111725785	1.1908668727855	0.233705851221882	0.461319872629284
ENSGALG00000045815	ENSGALG00000045815	20.8525307633075	0.332798693747282	0.817841026589371	0.406923452024836	0.684064210714947	0.832942813551112
ENSGALG00000017246	ME3	58.6942684071958	-0.394230458070609	0.517033282237552	-0.762485649597852	0.445770204761993	0.671919441767847
ENSGALG00000009577	PUS7L	165.743904935363	-0.0333817435304494	0.452484386580465	-0.0737743544760149	0.941189933566725	0.971213108915854
ENSGALG00000033619	ENSGALG00000033619	41.7542710079596	0.245049089847212	0.645823185912627	0.379436810558183	0.704363519759966	0.846960413651535
ENSGALG00000009586	IRAK4	212.377485515963	0.253271972241693	0.300793842389267	0.842011825208595	0.399781334379687	0.633488630570823
ENSGALG00000012894	CHRM2	1500.36202614486	-0.125653938085551	0.214570791594216	-0.585605977178759	0.558140330751469	0.754829734552537
ENSGALG00000053106	FAM181B	9.07413651095047	0.250364317179268	1.24577148448594	0.200971301957982	0.840721013951904	NA
ENSGALG00000015353	BBX	329.148093931778	0.497902346225611	0.300945319486586	1.65446117279722	0.098033846070187	0.271611046324092
ENSGALG00000037521	PRCP	1014.28037603553	-0.291634889589023	0.211977776840744	-1.3757804895186	0.168889603622223	0.378848621259413
ENSGALG00000041619	MTPN	3481.71196210303	-0.1352360717858	0.168479806556709	-0.802684158711212	0.422157311341311	0.652876914682814
ENSGALG00000000071	ENSGALG00000000071	130.976219234361	0.344840944030246	0.379831278508413	0.907879270460366	0.363942010880071	0.600966495306572
ENSGALG00000052894	ENSGALG00000052894	65.0812762219273	0.864634393265607	0.482671272310319	1.79135250607937	0.0732367452755127	0.226595029162163
ENSGALG00000048820	ENSGALG00000048820	1.37147496957834	3.76390246628114	3.52463042433542	1.06788571088012	0.285572068850639	NA
ENSGALG00000017248	RAB30	1463.11377902987	-0.111014725030643	0.192213762862616	-0.57755866893876	0.563562118033174	0.758544862388275
ENSGALG00000009595	TWF1	604.781136407279	-0.584302088142908	0.22599554583258	-2.58545842569732	0.00972496001773101	0.0608119494178059
ENSGALG00000036355	C7orf73	646.496775463712	0.446186663334161	0.353886542752704	1.26081839638066	0.207374284226565	0.428946527089354
ENSGALG00000054689	ENSGALG00000054689	0.685737484789169	2.76383207812129	4.64710055747446	0.594743333814007	0.55201505085061	NA
ENSGALG00000017249	PCF11	2486.43029129482	1.05239014180341	0.234446188952367	4.48883450187891	7.16139049747333e-06	0.000245005207839233
ENSGALG00000049432	ENSGALG00000049432	0.995979515267891	1.26088582290969	4.1711017924284	0.302290830014869	0.762430368147989	NA
ENSGALG00000044260	ENSGALG00000044260	935.407274944744	0.859936393770007	0.235069484015485	3.65822215236308	0.000253970868264766	0.0042105195322445
ENSGALG00000017250	ANKRD42	8.17290415201214	1.33556726641005	1.47010793036167	0.90848245821072	0.363623377579926	NA
ENSGALG00000012913	PKP2	19.3767206737541	0.0258562515887277	0.867678151693343	0.0297993576745792	0.976227071041963	0.989779833596082
ENSGALG00000015355	CD47	7632.75284005248	0.42523158209182	0.175291537494977	2.42585345629709	0.0152724357969849	0.0824748843548089
ENSGALG00000009596	TMEM117	6.99430487565406	-0.659730866655137	1.40265974557213	-0.470342767544127	0.638110146800013	NA
ENSGALG00000012919	YARS2	511.355495905378	-0.401302545482858	0.230453522281136	-1.74135999966752	0.0816204951089783	0.242502828546232
ENSGALG00000012929	DNM1L	1546.55634323999	-0.0697723515822903	0.17780074135192	-0.392418788874396	0.694748805599379	0.840734800060635
ENSGALG00000037072	CCDC90B	260.673753111251	-0.286415387537753	0.273464602226355	-1.04735817800901	0.294934412902705	0.529540424844805
ENSGALG00000009601	NELL2	2692.13135034359	0.193865931803482	0.223178265799784	0.868659549390897	0.385033372623442	0.619820077813413
ENSGALG00000045305	ENSGALG00000045305	11.7428037379931	0.476185027422371	1.03681690695993	0.459275909011362	0.646036045473896	0.810889187128515
ENSGALG00000041225	ENSGALG00000041225	1.15838422789991	1.75579989072817	3.29358748390627	0.53309647893298	0.593966796335256	NA
ENSGALG00000042992	ENSGALG00000042992	1.26160174310036	0.169662516596802	3.77999595269973	0.0448843117082246	0.96419952168499	NA
ENSGALG00000016808	ENSGALG00000016808	1094.29635629134	0.498719396190148	0.1860985540618	2.67986712043196	0.00736513907516412	0.0507712263793668
ENSGALG00000009604	DBX2	2.69888881187352	0.0816959842124998	2.50220350076743	0.0326496163031678	0.973954002812165	NA
ENSGALG00000009638	ANO6	4.93879951093848	-0.444126543957521	2.03237487193424	-0.218525897997764	0.827019382185333	NA
ENSGALG00000046889	ENSGALG00000046889	8.60660930161541	1.64538942269505	1.35619384225715	1.21324059395269	0.225037848080054	NA
ENSGALG00000015356	IFT57	846.698166240681	-0.121921830641413	0.239308991279481	-0.509474508206104	0.61041966213022	0.788008173917958
ENSGALG00000014066	ENSGALG00000014066	426.405603569324	-0.335748060518191	0.238511761436697	-1.40767926284131	0.159226065006847	0.366316617551746
ENSGALG00000033074	ARID2	584.466755400513	0.584027130659652	0.233992855935596	2.49591863958616	0.0125631413080631	0.0722146319768403
ENSGALG00000016809	EDAR	1.16148739241789	3.52347702016872	4.65853361141534	0.75634895314155	0.449440004984458	NA
ENSGALG00000028849	SCAF11	1988.8130681853	0.578517084144327	0.172770908577364	3.34846351684998	0.000812609788919925	0.0101675883306085
ENSGALG00000022871	HHLA2	4384.81746947313	-0.604405454176369	0.238344859071942	-2.53584430782262	0.0112176594345542	0.0667174067625526
ENSGALG00000054834	ENSGALG00000054834	2.6178410953604	0.0942761284797675	2.4010518283346	0.039264512063931	0.968679500055855	NA
ENSGALG00000016810	SH3RF3	58.1228577034041	0.714676009118392	0.529374028377245	1.35003980325438	0.177003215661078	0.389706781094436
ENSGALG00000009698	SLC38A1	102.511986510748	-0.635956505932938	0.405275643706811	-1.5691949807697	0.116602513402583	0.303532705644447
ENSGALG00000016811	SEPTIN10	2044.35420766038	0.579687383052211	0.253702673671364	2.28490845076041	0.0223181964167274	0.106095426191776
ENSGALG00000008497	SLC38A2	14308.8562964527	-1.16875965692676	0.358725380288137	-3.25809023043752	0.00112164736104228	0.0128926835153411
ENSGALG00000026360	SOWAHC	358.467963910201	0.626114278742383	0.33563334170765	1.8654710391906	0.0621154079406056	0.204195959474012
ENSGALG00000015358	MYH15	17.6323258025828	2.30282375264078	0.930037024546292	2.4760559976246	0.0132842740884099	0.075070015864755
ENSGALG00000016813	CHAMP1	2471.03887092013	-0.508868537645452	0.180380846299488	-2.82107855731297	0.00478624806017353	0.0372316762592854
ENSGALG00000012932	FGD4	245.189313533256	0.805317875141531	0.314975891411027	2.55676036516279	0.0105651972103732	0.0641897437476771
ENSGALG00000032681	ENSGALG00000032681	49.7875468495315	-0.077582925497522	0.524739521545765	-0.147850356818903	0.882460867021278	0.942242796641829
ENSGALG00000050442	ENSGALG00000050442	9.24274755261844	0.652051241569829	1.15918423407177	0.562508721568289	0.57376946308024	NA
ENSGALG00000016815	ENSGALG00000016815	6.00145933441842	1.35488667125594	1.46107647913944	0.927320842269634	0.353759976040177	NA
ENSGALG00000015360	KIAA1524	52.068263707067	-0.119110047439948	0.746550754742169	-0.159547152934142	0.873237811392318	0.936754629968498
ENSGALG00000016816	CDC16	205.112784130741	0.0561635930844651	0.318950851981416	0.176088550118491	0.860224376056163	0.929690017897074
ENSGALG00000054836	ENSGALG00000054836	0.884570111288056	3.13372207295137	4.84009027764023	0.647451161691803	0.517339993065519	NA
ENSGALG00000009730	SLC38A4	35732.6053543261	-0.0838060593475015	0.186569409772562	-0.449195071419617	0.653290942553074	0.815117226451194
ENSGALG00000028448	SH2D1B	35.0969864939771	-0.089327594308054	0.679891503508483	-0.131385072246221	0.895470696917594	0.947855375356588
ENSGALG00000015362	TRAT1	74.8258865422079	2.11615542819731	0.654328438008387	3.23408750907779	0.00122032058177384	0.0137511570739731
ENSGALG00000012934	BICD1	10.7935083227705	-0.0663832007114603	1.28238956666516	-0.051765237675856	0.958715754713026	0.979815077836716
ENSGALG00000015363	HJURP	29.2218634093478	1.06048248587716	0.704204594769821	1.50592951786092	0.132085268077674	0.326532508949523
ENSGALG00000016817	RASA3	301.573103058233	0.31161385489027	0.273560335801861	1.13910466580203	0.254659501678969	0.484653317659373
ENSGALG00000045168	ENSGALG00000045168	1095.55042268881	0.754809533626556	0.214174149549144	3.52427935498052	0.000424636305680186	0.00615513805708886
ENSGALG00000016820	GAS6	418.617844286027	0.145932039040336	0.23586278757625	0.618715824314417	0.536103583444781	0.740120935487471
ENSGALG00000012938	AMN1	131.162796932148	0.413777868675693	0.34929142506477	1.18462074641244	0.236167430501911	0.463974023218314
ENSGALG00000035839	ENSGALG00000035839	3.25034806194828	-3.72654425705477	2.93317811833395	-1.27048004134555	0.203913687856086	NA
ENSGALG00000027056	ENSGALG00000027056	67.2262837278629	-0.746559663531189	0.471828278664827	-1.58226985810133	0.113587978644009	0.298508341110247
ENSGALG00000009739	AMIGO2	115.199278161167	0.25366058307032	0.367288669648114	0.690630024915669	0.489798073923318	0.707151789600441
ENSGALG00000016823	TFDP1	362.959617917085	-0.356717759927877	0.246323495439123	-1.44816782212331	0.147570121406708	0.349878891708468
ENSGALG00000047952	ENSGALG00000047952	407.904913328843	0.814653446750465	0.26931485180257	3.02491095941368	0.00248706334493812	0.0230509581718478
ENSGALG00000015367	NECTIN3	338.304933299674	0.07991752303181	0.280986509023603	0.284417651614359	0.776090333297374	0.885184007499762
ENSGALG00000012944	DENND5B	1191.19717091056	0.0458435597074271	0.189216664720753	0.242280772547616	0.808562611303352	0.903831935416465
ENSGALG00000039037	PICALM	568.302890170035	0.274443324016467	0.21258478492128	1.29098290885725	0.196709604047818	0.41506936658092
ENSGALG00000009743	RPAP3	405.038812892129	0.0892783465667076	0.231382161947943	0.385848009263538	0.699609237038004	0.843768055909343
ENSGALG00000014060	EED	188.668939972417	0.349461382594719	0.317912003445428	1.09923934550243	0.271663681029056	0.503514132870372
ENSGALG00000015375	PLCXD2	109.782251035394	-0.0466581851571146	0.402155446186718	-0.116020274248509	0.907636473775429	0.954789225228705
ENSGALG00000016824	TMCO3	188.25964156623	0.448675570411086	0.337559671876415	1.32917409214497	0.183790540430192	0.398624430266473
ENSGALG00000015377	PHLDB2	3239.19417827363	0.41743417356801	0.203292677270725	2.05336551799213	0.040037140933261	0.154678881502429
ENSGALG00000012946	FAM60A	273.361833111261	-0.186594516098841	0.36423085346847	-0.51229739139876	0.608442890653592	0.786516973714091
ENSGALG00000001823	HIKESHI	893.970212136836	-0.492966863022508	0.192436867012485	-2.56170696746234	0.010415915970643	0.063632562652528
ENSGALG00000029145	DCUN1D2	315.647913280891	-0.107958433180389	0.250089558178352	-0.43167909114941	0.66597466602082	0.823035966775451
ENSGALG00000037819	ENSGALG00000037819	1.78029517323768	4.14262026724403	3.31359270978754	1.25018993885632	0.211230171253438	NA
ENSGALG00000015378	ABHD10	154.737064917346	-0.820030137180781	0.358612518115421	-2.28667460213101	0.0222148232068322	0.105907692376785
ENSGALG00000015379	TAGLN3	10.9452074669825	0.230086435731566	1.07861151960789	0.213317243093426	0.831079525020239	0.91530674658032
ENSGALG00000016826	ENSGALG00000016826	3.58904495780589	-5.42287716962711	3.20153477190768	-1.69383672393969	0.0902963135683	NA
ENSGALG00000016828	GRTP1	514.557072780238	-0.319755982201608	0.243539180013539	-1.31295499222684	0.189198114671178	0.406304176632745
ENSGALG00000037697	LAMP1	36599.8417590312	-0.286285196625857	0.15435863784099	-1.85467558298078	0.0636425675645984	0.207546440523548
ENSGALG00000015389	TMPRSS7	14.2123581332652	0.34337507776935	0.934796568277816	0.36732599307885	0.71337586753643	0.851601609756591
ENSGALG00000049023	ENSGALG00000049023	0.464594956967155	2.19984727415385	4.88993813310156	0.449872209887969	0.65280258678687	NA
ENSGALG00000009747	ATP23	865.007225840721	-0.709904744617515	0.207161816031399	-3.42681271200054	0.000610710126838651	0.00809175665560542
ENSGALG00000016830	CUL4A	470.605942684582	0.30657775169652	0.251157868890746	1.22065756112098	0.222215702450105	0.448933261476883
ENSGALG00000033966	TENM4	24.1851519585332	-0.093934155131723	0.805083739962773	-0.116676254244144	0.907116608098612	0.954590529695546
ENSGALG00000026299	C3orf52	381.124853770005	-0.0730224806940933	0.248665678174818	-0.293657255919157	0.769019819690833	0.880976669879671
ENSGALG00000045596	ENSGALG00000045596	482.787419493015	0.801149988237958	0.279355430323602	2.867851852065	0.00413268997218872	0.0333811614501455
ENSGALG00000012947	CAPRIN2	74.9721541216649	0.472367689280418	0.437916043927624	1.07867180440297	0.280734059206305	0.514065418646034
ENSGALG00000015395	CD200L	195.243667169129	-0.565979845112254	1.6370276759944	-0.345736271543761	0.729540922593937	0.860921901980904
ENSGALG00000012953	IPO8	523.096760229221	-0.0475377346149122	0.253201901302149	-0.187746357236807	0.851075488561746	0.925534126336048
ENSGALG00000017262	NARS2	396.516097583812	-0.4653270390841	0.252794856412372	-1.84072985379511	0.0656611567633293	0.211647048012316
ENSGALG00000015396	CD200	532.418333662949	0.364984520615834	0.263098308565694	1.38725529101872	0.165363930943622	0.37444838556381
ENSGALG00000012956	TMTC1	217.730618198566	0.142375789941656	0.349173374073713	0.407750992810807	0.683456496207608	0.832538896877434
ENSGALG00000009755	LRIG3	23.4867037296284	-2.2872970270311	1.28898673662965	-1.77449229075216	0.0759817561546203	0.231293557924886
ENSGALG00000015400	CGGBP1	155.618552030785	0.352656291497399	0.320267035235203	1.10113203264398	0.270839197413479	0.502889580749682
ENSGALG00000054619	GAB2	99.6754445593809	0.972487291363321	0.429267653179965	2.26545672416556	0.0234846667997184	0.109520793166197
ENSGALG00000016831	PCID2	969.145907885991	-0.657848193879656	0.212001402765799	-3.10303698606367	0.00191545700187706	0.019144465874827
ENSGALG00000022866	ZNF654	187.785182418803	0.836952534143964	0.384216984503922	2.17833299385395	0.0293812544931209	0.126726366940573
ENSGALG00000052684	ENSGALG00000052684	1313.03084919695	-0.620060341072508	0.213387890354038	-2.90578973363366	0.00366327525301001	0.0306150092505808
ENSGALG00000053509	DDX11	74.9554305090345	0.559049009631872	0.473144729162678	1.1815602608978	0.237380229368935	0.465391571636392
ENSGALG00000015402	C3orf38	517.94722152611	0.127728046496117	0.224921488734144	0.567878361533925	0.570117565853084	0.763091529629844
ENSGALG00000035007	USP35	49.8603261828864	1.07745811423717	0.542773146540219	1.98509841746074	0.0471335228423656	0.172189756488423
ENSGALG00000015403	EPHA3	7.34002812737517	0.527599076478713	1.2915354855909	0.408505288755055	0.682902748529703	NA
ENSGALG00000012974	WASH1	674.154104771889	0.537366800358045	0.210542292617438	2.55229860793079	0.0107014757323827	0.064663246514677
ENSGALG00000017268	KCTD21	80.2939898717873	0.103987751174753	0.44483945519823	0.23376467613111	0.815167674175849	0.906998736443639
ENSGALG00000019042	ALG8	436.225178261091	-0.0865885820900634	0.241482833849263	-0.358570341045911	0.719916537665129	0.854702303134232
ENSGALG00000009759	SLC16A7	114.66245257973	-0.216635202152109	0.405259580073796	-0.534559114216772	0.592954762177514	0.775999576280786
ENSGALG00000016832	PROZ	3505.1493717482	0.726042650921705	0.195478497757137	3.71418165809594	0.000203862317908825	0.00355796020842579
ENSGALG00000052286	MGAT1	1922.02432211603	-0.43777538793528	0.176192675094059	-2.48464011175027	0.0129682464070584	0.0738505161429006
ENSGALG00000029172	NDUFC2	2394.10063640449	-0.441934933579703	0.165639429836361	-2.66805394111958	0.00762920083781118	0.0519169269942994
ENSGALG00000015409	PROS1	5383.93903896064	-0.360843261566152	0.164051901240894	-2.19956769069253	0.0278375816097654	0.122753919109941
ENSGALG00000054981	ENSGALG00000054981	21471.3084999675	0.728790566792323	0.165563168705131	4.4018882490121	1.07312828968146e-05	0.000340500012106344
ENSGALG00000026677	F10	6720.65956960548	-0.052145836787836	0.166344544122379	-0.313480896310447	0.753915332343165	0.872424841868182
ENSGALG00000052452	ENSGALG00000052452	217.494955485378	0.919283793671591	1.59212961484871	0.577392559687386	0.563674299221462	0.758544862388275
ENSGALG00000015412	ARL13B	190.16274824659	0.138370157896778	0.317307324647515	0.436076154404844	0.66278147743651	0.821309047485792
ENSGALG00000052108	ENSGALG00000052108	0.984824564606327	1.25148794751172	3.53528937987091	0.353998729110379	0.723339835672156	NA
ENSGALG00000042944	ENSGALG00000042944	736.234953059373	-0.582282521332536	0.434354622644975	-1.3405694125845	0.180060293757858	0.393311015269177
ENSGALG00000012975	IQSEC3	36.6618198458567	2.62724966718268	0.69841901603732	3.76170981438783	0.000168755772468256	0.00310862195867566
ENSGALG00000019361	TAFA2	4.23231911184231	0.583426486844154	1.77860564968216	0.328024645006841	0.742893028641099	NA
ENSGALG00000035803	THRSP	53313.0600810988	-0.584514478951256	0.179582414127185	-3.25485366589006	0.00113450805636898	0.0129715347858808
ENSGALG00000016833	F7	3175.18662837655	0.536185798834973	0.190019599340608	2.82173944527619	0.00477639660943592	0.0371840226881775
ENSGALG00000030024	USP15	1455.47010459662	0.286554496991258	0.18828212199719	1.5219421469848	0.128023577322959	0.321132631576293
ENSGALG00000055000	KCTD14	64.4351631744805	-0.741936529953462	0.490667607010006	-1.51209600828272	0.130509440194922	0.324633665661151
ENSGALG00000015414	NSUN3	86.8006888678754	-0.519339715226811	0.4390045347901	-1.18299396491456	0.236811539243084	0.464482615347682
ENSGALG00000000091	INTS4	1015.34958792785	-0.101849955454307	0.188602785230207	-0.540023602143468	0.589180755647242	0.773540324900948
ENSGALG00000016834	MCF2L	2152.98867734131	0.284766802448601	0.173021084802457	1.64585028913514	0.0997945856692928	0.274657727688697
ENSGALG00000041949	AAMDC	282.655447677132	-0.11355033123806	0.32494983216319	-0.349439574971177	0.726759327042836	0.858709038268965
ENSGALG00000041644	ATP11A	27.7156918863761	1.78311213286297	0.83298724149003	2.14062358226925	0.0323044054894234	0.13511615578878
ENSGALG00000019215	ARL6	230.317943112713	0.6156394103614	0.297694309550532	2.06802545635122	0.0386376294091158	0.151076320416599
ENSGALG00000009795	MON2	2099.4177091251	0.0425636305317746	0.186145616142992	0.228657711171014	0.819134965585157	0.909477457080171
ENSGALG00000024077	ENSGALG00000024077	675.073094556257	1.4649969569807	0.209193614677223	7.00306727450132	2.50418508893553e-12	4.88426571096353e-10
ENSGALG00000039068	RSF1	497.4279338778	0.873015417276883	0.240121293579813	3.63572677900265	0.000277198011094566	0.00448350880627711
ENSGALG00000018237	MIRLET7I	20.7227520220254	0.511266970880751	0.813987135535645	0.628102028350007	0.529937104424311	0.735820332493681
ENSGALG00000009805	PPM1H	171.482316070377	-0.42440643362097	0.362061596417646	-1.17219400737384	0.241119173820088	0.469015043181285
ENSGALG00000040567	AVPR1A	4.13802133775432	-1.02540060631042	2.16251319541258	-0.474170797424796	0.635378115992927	NA
ENSGALG00000039302	MINA	346.235184503002	0.390006790945699	0.247160075948048	1.57795222165119	0.114576586526545	0.299979853621865
ENSGALG00000016836	TUBGCP3	308.117577035763	0.183702327011073	0.273574519949703	0.671489168818964	0.5019089571498	0.716171600817591
ENSGALG00000009815	TMEM5	286.876231481296	-0.0200569235700557	0.261118812954252	-0.0768114841789269	0.938773514678159	0.969779962347906
ENSGALG00000009825	SRGAP1	571.319178685847	-0.792484884844999	0.31158726673174	-2.54338020021623	0.010978569714504	0.0657928277435321
ENSGALG00000016837	ENSGALG00000016837	21.7257770010123	1.49034759018482	0.943039594490021	1.5803658710542	0.114023102706671	0.299123300521808
ENSGALG00000019291	ENSGALG00000019291	4.7697698965432	0.74768081264887	2.0025053634816	0.373372689174193	0.708871083106758	NA
ENSGALG00000049379	ENSGALG00000049379	1350.82828450319	-1.42150264849639	0.24690762517837	-5.7572245793117	8.55081199603532e-09	7.08808871896353e-07
ENSGALG00000050064	ENSGALG00000050064	1.35070124575706	-0.968064011311394	3.1763591880118	-0.304771580923548	0.760540127556007	NA
ENSGALG00000008574	CLNS1A	1241.92090939646	-0.342465484684067	0.191639950180497	-1.78702553596739	0.0739333614110412	0.228094480668676
ENSGALG00000019290	SLC6A12	2403.98000434152	0.72456986114853	0.735453652761236	0.985201254257364	0.324525224666098	0.561536602054333
ENSGALG00000036798	COL4A1	3296.77501942826	0.619235429488958	0.219231415728442	2.82457433133577	0.00473434655848411	0.0369797634895022
ENSGALG00000012985	SLC6A13	3.12493019259458	0.882390543521605	1.90360368882732	0.463536895153415	0.642979575214353	NA
ENSGALG00000027682	KICS2	618.161416557856	-0.24974587162623	0.232679450771588	-1.07334734888727	0.283115298312433	0.516828629614884
ENSGALG00000031734	AQP11	361.934438674079	1.22183318240213	0.271057845324677	4.50764736559683	6.55504014751193e-06	0.000226996076962012
ENSGALG00000053194	ENSGALG00000053194	979.983787529281	0.16324665825309	0.20346616928124	0.802328263365703	0.422363097435267	0.653042872614122
ENSGALG00000049865	RPL18A	7068.64206129167	-0.779393965110675	0.169061595790316	-4.61011835045815	4.02439801547295e-06	0.000150353777124557
ENSGALG00000025464	ENSGALG00000025464	20.3943284309733	-0.942043682609895	0.966701493092117	-0.974492839145877	0.329811892935099	0.566912277863947
ENSGALG00000000681	PAK1	57.2430193626787	1.29920745575762	0.519007044401157	2.50325591872587	0.0123056526945832	0.0711774407711542
ENSGALG00000009835	XPOT	2214.91138135645	-0.434047079744337	0.171754256606664	-2.52714016129657	0.0114995599021559	0.0676958113547686
ENSGALG00000012986	KDM5A	580.550144860481	0.24728108691413	0.211740720221662	1.16784852084786	0.242867872298505	0.471273824476236
ENSGALG00000016843	COL4A2	1974.87529290443	0.685551252847375	0.223698844348452	3.06461687293969	0.00217948999476858	0.0209467940584172
ENSGALG00000012987	CCDC77	35.6886761085323	0.637103934011775	0.635457836374494	1.00259041205105	0.316058523779833	0.551999499722402
ENSGALG00000012988	B4GALNT3	6.12575959899757	-1.27108707549008	1.67470294416297	-0.758992560394274	0.447857007164708	NA
ENSGALG00000012989	NINJ2	0.442285055644028	2.1353072324576	4.89469700292167	0.436249114333946	0.662655997024284	NA
ENSGALG00000009840	TBK1	919.141873240142	0.601850272961584	0.200665765379506	2.99926732307	0.00270629743134225	0.0246235678720755
ENSGALG00000031450	MYO7A	164.941210841335	0.415147636701611	0.334746941603624	1.24018350910937	0.214907526520094	0.43932159744698
ENSGALG00000012992	WNK1	2331.23452573233	0.485959368153068	0.218913932046739	2.21986496523809	0.0264279353543066	0.118686002338861
ENSGALG00000040478	CAPN5	37.9759987599756	0.172147154024825	0.599693210073468	0.287058701237814	0.774067373570213	0.883909249406535
ENSGALG00000016844	RAB20	1170.16756748309	-0.372514255873981	0.216031429200219	-1.72435213363669	0.084644293108321	0.248081515812785
ENSGALG00000000755	ACER3	423.22776764998	0.262226246037589	0.229218540573331	1.14400102793473	0.252623210697742	0.482918009331222
ENSGALG00000009842	RASSF3	4656.28649106807	-1.12470246920092	0.343094216602686	-3.27811549940337	0.00104502626655641	0.012254804043623
ENSGALG00000016845	NAXD	2386.39748257322	0.0487481607917356	0.187999716801418	0.259299118217438	0.795404459709741	0.896018977369705
ENSGALG00000000761	TSKU	689.371415450263	3.35404628599017	1.48502663857953	2.25857651226944	0.0239097402192527	0.11095692250803
ENSGALG00000009856	GNS	8467.23510086352	0.299274942284195	0.155091068674097	1.92967231990052	0.0536474517479634	0.187388511629676
ENSGALG00000009859	ENSGALG00000009859	300.605845090998	-0.459993012396884	0.262204197247341	-1.75433123201672	0.0793737671567396	0.237972762282071
ENSGALG00000039171	RAD52	32.8725610620361	0.429164203896848	0.667032501061159	0.643393242779183	0.519968966909305	0.730028418068731
ENSGALG00000000818	ENSGALG00000000818	15.7866062933634	0.75372518461631	0.975746953169623	0.772459685544396	0.439842215318522	0.666757529518698
ENSGALG00000038551	ENSGALG00000038551	135.069933984912	0.119678433641127	0.376178302234255	0.318142840589994	0.75037658837664	0.870788755940098
ENSGALG00000039209	WIF1	0.685737484789169	2.76383207812129	4.64710055747446	0.594743333814007	0.55201505085061	NA
ENSGALG00000016847	CARS2	1135.30502019253	-0.0298225561426153	0.236784923209808	-0.125947867534583	0.899773191520725	0.950361697789231
ENSGALG00000047223	ENSGALG00000047223	156.720913336703	0.259325937788941	0.344515262343357	0.752726993936447	0.451613985294201	0.67638102063139
ENSGALG00000052067	ENSGALG00000052067	9.21593841191128	1.29238081561683	1.19489339802113	1.08158670702939	0.279436213790864	NA
ENSGALG00000009873	LEMD3	319.685517718187	0.386282604359742	0.267431886702183	1.44441490924346	0.14862229933907	0.35148252978139
ENSGALG00000000830	ENSGALG00000000830	89.2766940790692	0.202856750305058	0.478981470726368	0.423516905565112	0.671918166875506	0.825458563103912
ENSGALG00000028556	ENSGALG00000028556	3.35921323082159	0.197826380604065	1.89497534943285	0.104395226388181	0.916855710775036	NA
ENSGALG00000000838	THAP12	207.536290822793	-0.344576093681586	0.291115514066078	-1.18364043492156	0.236555427035131	0.464254902155512
ENSGALG00000026661	MSRB3	826.426913023723	1.5466872355329	0.21311154318222	7.25764176091774	3.93897086369717e-13	8.7070950942026e-11
ENSGALG00000047874	ENSGALG00000047874	0.598174159634315	-2.83210088213052	4.88447012756345	-0.579817423009458	0.562037746914516	NA
ENSGALG00000000839	WNT11	209.925717702946	1.02643746392636	0.333517383530564	3.07761308589269	0.00208665648610202	0.0203495036582141
ENSGALG00000025357	gga-mir-1736	1.39378487090147	3.78656492147098	4.35630890874753	0.869214052719609	0.384730062475682	NA
ENSGALG00000016849	ING1	599.208340918247	-0.688596621843512	0.219595991496387	-3.13574313060647	0.00171419273608424	0.0175698131829098
ENSGALG00000015435	ENSGALG00000015435	280.721756681649	0.231180216266432	0.274615772040584	0.841831532648704	0.39988225895456	0.633559161925646
ENSGALG00000030125	ANKRD10	431.117627902517	0.165208483931024	0.228079492329817	0.72434607006281	0.468853299957366	0.689933962896431
ENSGALG00000009875	HMGA2	6.32724600777286	-1.32121388512808	1.40750198717709	-0.938694152594361	0.347887796507648	NA
ENSGALG00000000845	UVRAG	1028.48695198068	0.264107865970085	0.186203074043139	1.41838617502575	0.15607804965575	0.361646256566074
ENSGALG00000015437	MPC2	9374.14887880123	-0.304661943312218	0.203727519236575	-1.49543834065164	0.134800080603262	0.330594206553452
ENSGALG00000019358	LLPH	531.126466593474	-0.802638846994085	0.243243577522871	-3.29973294739352	0.000967768723326195	0.0115427307351397
ENSGALG00000031009	ARHGEF7	389.973333321394	0.318954565668962	0.32747755456539	0.973973822701407	0.330069536970067	0.567040266284166
ENSGALG00000012994	ERC1	351.526309440474	-0.0850177443365787	0.276803356059628	-0.307141306185119	0.758735818385257	0.875504578726268
ENSGALG00000015438	MPZL1	204.972957146678	0.829396794787768	0.351998923521158	2.35624810011078	0.0184605834370528	0.0939119862923433
ENSGALG00000009879	ENSGALG00000009879	757.2926745619	-0.180224850225835	0.22530154627553	-0.799927267278632	0.423752938502745	0.654048088369826
ENSGALG00000040275	RCSD1	1182.5971970279	0.132702386117239	0.182742856283759	0.726170033761438	0.467734539933884	0.688596204145089
ENSGALG00000009885	HELB	986.597737966033	0.493711155669039	0.221814608538516	2.2257828685044	0.026028728864019	0.117341614861823
ENSGALG00000012998	WNT5B	208.185809162215	0.234377112078219	0.372852121721954	0.628606083816254	0.529606976395557	0.735670017588423
ENSGALG00000052140	ENSGALG00000052140	1.30510394097206	-3.97329878655842	3.65123057095852	-1.08820812855852	0.276503237088967	NA
ENSGALG00000040426	CREG1	2489.95334990205	-0.159525948196523	0.33297374838041	-0.479094670292958	0.631871281157569	0.801809108495296
ENSGALG00000032159	FBXL14	377.61168500256	-0.798122915065614	0.254387207047233	-3.1374333809067	0.00170434000523865	0.0175221876523529
ENSGALG00000015441	CD247	385.286337401828	0.133132876003784	0.240829479109071	0.552809716220364	0.580393714573053	0.768853559367
ENSGALG00000035533	ADIPOR2	2036.64748080446	-0.425077608848361	0.203530166387609	-2.08852386058011	0.0367506053431574	0.146392242205538
ENSGALG00000000871	ART1	44.4656993977503	0.424460607179588	0.666224645535068	0.637113337106719	0.524051021754457	0.732074866653909
ENSGALG00000009895	GRIP1	12.0624936294814	-0.294563912605168	1.02887528214218	-0.286297005786619	0.77465065123084	0.884105635252958
ENSGALG00000027166	ART7B	414.465904216714	-8.027808668069	0.668904234549679	-12.0014319740007	3.49201807048723e-33	1.1578658917218e-29
ENSGALG00000015446	POU2F1	51.9813035576768	0.63502715457005	0.562159687431358	1.12962058427142	0.258636133577671	0.489572437078509
ENSGALG00000028988	ART7C	2650.87783310958	0.20401408552556	0.193401493233108	1.05487337308022	0.291483241578356	0.526145080995978
ENSGALG00000006443	MADPRT1	111.679935187062	-0.351584187423128	0.475662006564434	-0.739147088838388	0.459817685834097	0.681612186119287
ENSGALG00000033879	CAND1	1571.91907774084	-0.120510427776675	0.178771031521883	-0.67410489692187	0.500244626451535	0.715259215246519
ENSGALG00000000868	RNF121	695.927413997785	-0.272136277111875	0.206312272516554	-1.31905035891667	0.187152277290494	0.40367550068366
ENSGALG00000036964	ENSGALG00000036964	0.696892435450733	2.78578970770065	4.85507747021113	0.573788930206195	0.56611064055248	NA
ENSGALG00000035351	ENSGALG00000035351	0.830471638117893	-1.36327362054523	4.45147344862717	-0.30625221879413	0.759412616280697	NA
ENSGALG00000009901	DYRK2	154.134473558074	0.682819330489141	0.324143342410442	2.10653510700377	0.0351578968929211	0.142355899236377
ENSGALG00000049342	ENSGALG00000049342	2.99176956265472	-1.2512892675506	2.31713260584736	-0.540016253015875	0.589185823815681	NA
ENSGALG00000050730	ENSGALG00000050730	0.884570111288056	3.13372207295137	4.84009027764023	0.647451161691803	0.517339993065519	NA
ENSGALG00000017493	ENSGALG00000017493	108.01863577915	0.801937000928013	0.441239071947539	1.81746597686471	0.0691457933461322	0.2188214405034
ENSGALG00000026214	LRTM2	3.74387807605017	1.86356854206109	1.82920170451479	1.01878788843323	0.308303676880502	NA
ENSGALG00000009903	IFNG	12.5327362401214	0.677557539989669	1.07253873623394	0.631732465317582	0.527561710076376	0.734505721704482
ENSGALG00000050039	ENSGALG00000050039	5.9838195846294	4.34970442854805	2.01856649810076	2.15484822156745	0.0311737133294713	NA
ENSGALG00000053931	ENSGALG00000053931	0.531384558300735	-0.340418255680992	4.97849338777426	-0.0683777659556526	0.945484920595229	NA
ENSGALG00000001258	NUMA1	4513.40030695719	0.409637542526577	0.229390686227408	1.7857636212853	0.0741375392621046	0.228458685695468
ENSGALG00000046771	ENSGALG00000046771	1.39378487090147	3.78656492147098	4.35630890874753	0.869214052719609	0.384730062475682	NA
ENSGALG00000046920	ENSGALG00000046920	1.57030759607723	3.96095373607757	3.35661460474627	1.18004424174189	0.237982619268105	NA
ENSGALG00000009904	IL22	0.696892435450733	2.78578970770065	4.85507747021113	0.573788930206195	0.56611064055248	NA
ENSGALG00000043931	ENSGALG00000043931	4.15890460874547	3.78390326650052	2.2078076722672	1.71387359235636	0.0865519439390598	NA
ENSGALG00000015453	STYXL2	2.28950993285109	4.50311629565643	2.9258474928279	1.53908100360489	0.123784522016819	NA
ENSGALG00000047336	ENSGALG00000047336	0.663427583466042	2.7192323443784	4.85837336748482	0.559700158612172	0.575683974151639	NA
ENSGALG00000016852	TNFSF13B	114.940916258888	-0.173822050891594	0.374101291675079	-0.464639002215915	0.642189996971191	0.808943482745646
ENSGALG00000009905	MDM1	317.069242128711	0.425585963299392	0.274128619750016	1.55250467349047	0.120541515334802	0.309337238805695
ENSGALG00000050288	DCP1B	257.47438797993	0.33865439341264	0.267934691210359	1.26394380616714	0.206250197089219	0.427460244481043
ENSGALG00000019211	MAEL	86.4442168601949	1.0764542559249	0.506959122220761	2.12335513603037	0.0337241036740504	0.139297037380545
ENSGALG00000016853	ABHD13	679.865598063661	-0.0905024684183652	0.206305845040336	-0.438681067909979	0.660892646916235	0.820015925035973
ENSGALG00000016854	LIG4	218.367988870011	-0.0225090571750878	0.307168795045437	-0.0732791140837018	0.941584011556217	0.971430491242926
ENSGALG00000026994	ENSGALG00000026994	0.503008430577451	-2.60489662154421	4.90126588011808	-0.531474252827406	0.595090178650284	NA
ENSGALG00000009927	RAP1B	1436.72265407197	-0.26167336463765	0.177280752628856	-1.47603933736379	0.139933332303928	0.337867360040533
ENSGALG00000050660	ENSGALG00000050660	1.43826457091192	1.99525329582977	3.07094905799484	0.649718786651759	0.515873886489273	NA
ENSGALG00000051202	ENSGALG00000051202	0.926086749416331	1.33168513802914	3.59509898664959	0.370416821059548	0.711071942385054	NA
ENSGALG00000016855	ARGLU1	3042.05682701113	0.037619874011683	0.20852261697944	0.180411480330655	0.856829542201224	0.928558291273818
ENSGALG00000050119	LAMTOR1	938.720714007456	-0.17019901374177	0.21187835384561	-0.803286464391681	0.42180917958159	0.652566796779498
ENSGALG00000035375	LRTOMT	20.3792965245478	2.10330457450451	1.35024121316328	1.55772505978913	0.119298437366512	0.307242140220094
ENSGALG00000029175	EFNB2	94.8165577448852	0.057775657038386	0.455466268448239	0.126849475012115	0.899059536587805	0.949986188158386
ENSGALG00000032499	ANAPC15	938.220119378621	-0.341371569951973	0.249074154342003	-1.37056199529734	0.170511537061539	0.381365011137806
ENSGALG00000053132	ENSGALG00000053132	91.0420056963407	-1.29705186556754	0.410759789138421	-3.15768948145615	0.00159024850896775	0.0167792092079867
ENSGALG00000013022	CACNA1C	9.32664878384386	-0.383221501463644	1.20146746253869	-0.318961198211645	0.749755936487916	NA
ENSGALG00000015458	ILDR2	1181.85797579917	0.0816741039087759	0.210663048188003	0.387700190476154	0.698237914813122	0.843149975758332
ENSGALG00000017302	SLCO2B1	3098.89733449109	1.33631037667076	0.163356494094921	8.18033212621638	2.83062586805808e-16	9.62630535591137e-14
ENSGALG00000048309	ENSGALG00000048309	9.78131594209389	1.20139317912655	1.58949637822858	0.755832599295035	0.449749568809646	NA
ENSGALG00000009934	NUP107	850.73877896005	0.217643790363729	0.203838573170646	1.06772622560268	0.2856440248972	0.519532095172548
ENSGALG00000016859	ENSGALG00000016859	0.819316687456329	-1.39733312170488	4.47073185045908	-0.312551315633344	0.75462157061298	NA
ENSGALG00000016860	ERCC5	637.214189839274	0.529438862014746	0.237335885076845	2.23075773747119	0.0256971808042954	0.116044163775067
ENSGALG00000016861	BIVM	657.666799485067	-0.136135173919111	0.230208567008277	-0.591355811333538	0.554282041534565	0.752685362901957
ENSGALG00000017304	PGM2L1	122.047704193612	0.494508703049882	0.373462046598879	1.32412036926744	0.18546307167426	0.401010224912897
ENSGALG00000022696	KCNE3	93.1654322121	-0.580415238370945	0.404865083710624	-1.4336016162505	0.151685982022831	0.355082706172301
ENSGALG00000016862	POGLUT2	942.6018130655	-0.324421369576235	0.209509921078301	-1.54847736043482	0.121507408367959	0.311050522521567
ENSGALG00000047148	LIPT2	377.297779017322	-0.0900550122354873	0.268382449634717	-0.335547321958113	0.737212253841891	0.86467570272739
ENSGALG00000016863	TEX30	119.672773716613	0.187750039687274	0.403937875576214	0.464799294741672	0.642075192878374	0.808875691788172
ENSGALG00000017307	POLD3	644.07001862594	0.122112801186425	0.265566735200925	0.459819642298334	0.645645683126405	0.810876254526133
ENSGALG00000009940	SLC35E3	1348.74865923089	-0.232070294024757	0.22237966207672	-1.04357697038272	0.296681152415989	0.531997132531933
ENSGALG00000015459	ZFP92	1093.04883290381	0.0275468677385705	0.197530597864233	0.139456205957034	0.889089660289097	0.94540176095681
ENSGALG00000016865	TPP2	847.037590969337	0.246634359023561	0.209375118114279	1.17795448305823	0.238814752735909	0.466804945751515
ENSGALG00000009942	MDM2	688.273723823827	0.700406821936208	0.250663382147021	2.79421276429359	0.00520262363120399	0.0394750556182257
ENSGALG00000017308	CHRDL2	17.3798917592483	-0.0828050410542466	0.892533330675644	-0.0927752927630877	0.92608207985505	0.963959970556478
ENSGALG00000015461	ENSGALG00000015461	79.7952923957684	-0.028181881988633	0.432614379516319	-0.0651431929288654	0.948059990461447	0.974840365846789
ENSGALG00000016866	FGF14	4.86180165156781	-2.62338480645737	2.23563769043107	-1.1734391568392	0.24061974246661	NA
ENSGALG00000033887	IL17RA	460.068237575952	0.235896954051254	0.243740548105704	0.967819904749503	0.333134321115201	0.570500757802902
ENSGALG00000009945	CPM	46.3703427637085	-0.118278425312834	0.665426825943364	-0.177748207167863	0.858920724176927	0.928963083109594
ENSGALG00000017309	RNF169	199.557948188299	0.347180514989484	0.330009643558054	1.05203142322236	0.292785132929923	0.527466614785326
ENSGALG00000019036	SPCS2	1266.89886742964	-0.711498774956672	0.194762329061833	-3.65316423552722	0.000259028434809123	0.00426769457251353
ENSGALG00000013026	HDHD5	498.460315763168	-0.453373884360729	0.222560189213199	-2.0370843768758	0.0416415872291311	0.158172516340062
ENSGALG00000047875	ENSGALG00000047875	1353.46071430487	-0.833127561416605	0.194134856047314	-4.29148880515077	1.77479152005401e-05	0.000508403022256508
ENSGALG00000028960	NEU3	483.625049312426	-0.629443852565622	0.22646712575467	-2.77940495985053	0.00544585869000175	0.0407331370038053
ENSGALG00000019355	CPSF6	936.471349522316	-0.167213993135363	0.230169110684382	-0.726483204623641	0.467542600016304	0.688469927878211
ENSGALG00000016868	NALCN	2.58859701266824	3.01670657449866	2.56340145072725	1.17683735165353	0.239260431096481	NA
ENSGALG00000053667	ENSGALG00000053667	69.5221423356625	0.216339068398746	0.526237596678533	0.411105306356329	0.680995319196338	0.831220404794867
ENSGALG00000042030	P4HA3	27.4560574013365	3.70450978202701	0.918276679888509	4.03419782202983	5.47891465473823e-05	0.00125504050199988
ENSGALG00000013031	CECR1	798.487797728872	-0.293798306231038	0.215574154288809	-1.36286424131081	0.172925300235327	0.384494259349731
ENSGALG00000015464	PTGFRN	184.555072300534	0.79730846979566	0.319321175150492	2.49688568075668	0.0125289340430557	0.0721229393285795
ENSGALG00000016870	TMTC4	333.500192315437	-0.0777939190152447	0.434200213642894	-0.179166008147628	0.857807353386206	0.92875824238796
ENSGALG00000017312	PPME1	1070.68410829765	-0.154628297213481	0.190865686034819	-0.810141940260924	0.417858602000458	0.648953002146612
ENSGALG00000022758	GGACT	7531.63916079857	-0.282888976471718	0.188525195577827	-1.50053670865937	0.133475432061618	0.328682631903684
ENSGALG00000009963	LYZ	18.9204885177164	0.696295818472146	1.18318799452051	0.588491280926429	0.556202584535931	0.753669276532494
ENSGALG00000029135	YEATS4	384.635487674947	-0.0336603966674069	0.243132968502336	-0.138444394747245	0.889889212866839	0.945872786524514
ENSGALG00000016872	PCCA	1239.12762570734	-0.139362781529047	0.184176032590969	-0.756682504061503	0.449240099203812	0.674928798792496
ENSGALG00000036738	IGSF3	34.2575648133292	1.0006522902784	0.668878376407815	1.49601530797327	0.134649666086486	0.330422630723311
ENSGALG00000009966	FRS2	93.4937367976003	0.160313924504207	0.413765240013643	0.387451407225317	0.698422052390996	0.843179654183668
ENSGALG00000013034	CECR2	225.021662942614	0.128492824527702	0.294586061748075	0.436180937296301	0.662705457540028	0.821291579457428
ENSGALG00000009975	CCT2	3176.2218076656	-0.682491106998373	0.184810126650154	-3.69293133103214	0.00022168389836271	0.00379379812127048
ENSGALG00000017314	ENSGALG00000017314	30.0179714309978	0.804063123559905	0.853464904925701	0.942116212300379	0.346133145010003	0.583176308723027
ENSGALG00000015473	ADPRH	795.224678111569	0.461040867949034	0.225208986861442	2.04716905117416	0.0406414890257483	0.156136078603591
ENSGALG00000013036	ATP6V1E1	2486.69824916055	-0.520357925501411	0.167007015487283	-3.11578483085361	0.00183456081066021	0.0185032547770238
ENSGALG00000052611	ENSGALG00000052611	41.8856649184474	0.439335422021213	0.579846267443554	0.757675692141935	0.448645154427151	0.674593089945818
ENSGALG00000017316	UCP3	1.17759096470506	0.399709283983835	3.24771335920078	0.123074064665054	0.902048448519603	NA
ENSGALG00000041083	ZIC2	0.663427583466042	2.7192323443784	4.85837336748482	0.559700158612172	0.575683974151639	NA
ENSGALG00000015474	CD80	1336.73213002021	0.261197612670254	0.232645401262528	1.12272845821485	0.261552837721525	0.492905963742352
ENSGALG00000047495	LRRC10	29.9088983613468	-1.34129600354051	1.33857758085724	-1.00203082938348	0.316328703299751	0.552325907301817
ENSGALG00000017317	DNAJB13	6.68960095167832	-0.362150063469385	1.33804790381191	-0.270655529176251	0.78665598307251	NA
ENSGALG00000013037	BCL2L13	534.986322064531	-0.162862947488899	0.256964484505213	-0.633795552729757	0.526214255922617	0.733613762941911
ENSGALG00000010018	CTSEAL	87234.3958122873	-0.392121487377716	0.159202193268242	-2.46304073661237	0.0137764262486291	0.0769982053668639
ENSGALG00000017318	PAAF1	358.847831661228	-0.228981967474307	0.253746234728609	-0.902405380395936	0.366841564016651	0.603536561911805
ENSGALG00000024480	TIMMDC1	1675.84237744394	0.109793136633747	0.179420486171938	0.611931998269877	0.540582749828705	0.743904234382457
ENSGALG00000013039	BID	1737.73257369128	-0.699396536350309	0.246183480442402	-2.84095640817761	0.00449784601272872	0.035657460649624
ENSGALG00000015480	POGLUT1	711.319889430291	-0.0283801650193585	0.230533639975461	-0.123106393593488	0.902022848439216	0.951525414686178
ENSGALG00000010029	BEST3	0.754512645866176	-3.18609121015407	4.86295573071179	-0.65517586146887	0.512354533799279	NA
ENSGALG00000016875	CLYBL	374.426250192832	0.300012668131925	0.270320673507959	1.10983989584907	0.267068024108096	0.499031164235796
ENSGALG00000009959	ENSGALG00000009959	1091.19366324385	-0.726471798384764	0.190051882914034	-3.82249198085225	0.000132109776228921	0.00258432442791177
ENSGALG00000016878	TM9SF2	5359.09100765983	-0.459530093920738	0.171624195486378	-2.6775367693258	0.00741657116093438	0.0509668307292605
ENSGALG00000047542	COA4	133.977810730351	-0.191944933690795	0.339041942198515	-0.566139199315959	0.571299157752556	0.763901676506921
ENSGALG00000037655	BCL9	641.122235579841	0.266966228462136	0.212752159504859	1.25482264943138	0.209543148515637	0.432219405717402
ENSGALG00000017319	MRPL48	1527.47632368827	-0.36003330469233	0.197724809365987	-1.82088077791954	0.068624981730053	0.217988330974101
ENSGALG00000043947	ENSGALG00000043947	7.26518673989801	0.968781362336125	1.35036734564457	0.717420608148444	0.473114607488785	NA
ENSGALG00000016880	UBAC2	734.983881508	-0.247652859710616	0.213297242888338	-1.16106920256941	0.245613757928219	0.474243015199006
ENSGALG00000017320	RAB6A	1168.00945611501	-0.472547634315356	0.234324469657235	-2.0166380190963	0.0437333024124034	0.163758569976608
ENSGALG00000019352	ENSGALG00000019352	1.32685516693208	3.71837102905213	4.42936478704517	0.83948177849959	0.401199010138983	NA
ENSGALG00000015485	ACP6	925.739016177713	-0.406682038785056	0.213178734175206	-1.90770453890966	0.0564294147548685	0.193641223258427
ENSGALG00000010042	CNOT2	833.204557548693	-0.167942993240069	0.226664237092801	-0.740932912020479	0.458734118742242	0.681317599324499
ENSGALG00000017321	PLEKHB1	544.018394415417	0.507179937349246	0.246139158079258	2.06054144861392	0.0393468076506914	0.153037158319977
ENSGALG00000039452	GJA5	225.481420940003	-0.970058533562746	0.306490829590823	-3.1650491300435	0.00155056766837274	0.0164653154408548
ENSGALG00000017323	FAM168A	217.194785291286	0.0574042904364008	0.348027230216209	0.164941951239674	0.868989672276945	0.934649320151501
ENSGALG00000013042	MICAL3	283.746001681063	0.455134387061766	0.283778824670141	1.6038349147115	0.108750446287454	0.289804534681635
ENSGALG00000015491	GPR89A	547.07092613977	0.432617697690364	0.215266555638862	2.00968374491083	0.0444646714493245	0.165330792663973
ENSGALG00000010044	KCNMB4	7.80406440897922	1.86234169240465	1.33334438200706	1.39674469517117	0.162490358530837	NA
ENSGALG00000016881	GPR183	166.178197623236	0.36916131175423	0.336506854951809	1.09703949955818	0.272624125535431	0.504391958524263
ENSGALG00000022750	GPR18	44.7401626290396	0.271611133423719	0.5457733747837	0.497662850503404	0.618721696467118	0.793608240406931
ENSGALG00000049427	RELT	1.74850660139064	0.969013263513025	2.86880777154035	0.337775599022703	0.735532299417844	NA
ENSGALG00000010049	PTPRB	1396.38792818564	0.68651523620071	0.222578098995719	3.08437909793592	0.00203977496851405	0.0200693882844227
ENSGALG00000017326	ARHGEF17	141.265179224644	0.0209045963123731	0.359588047260663	0.0581348475613247	0.953641216980405	0.977143345241896
ENSGALG00000016883	DOCK9	430.417825327976	0.46679647187887	0.257086309368132	1.81571890399829	0.0694135027052864	0.219197925328622
ENSGALG00000017327	P2RY6	190.400872268147	0.0376532537674863	0.31900490705311	0.118033462605068	0.906041143874667	0.954019029152882
ENSGALG00000051948	ENSGALG00000051948	0.464594956967155	2.19984727415385	4.88993813310156	0.449872209887969	0.65280258678687	NA
ENSGALG00000017329	FCHSD2	290.420743585074	0.469021322177826	0.286863222739552	1.63499983615417	0.102049081969734	0.278422351480289
ENSGALG00000015492	PDZK1	23.0263797133719	-0.104761684718441	0.744069320177092	-0.140795597772406	0.888031420891359	0.94493182372393
ENSGALG00000017330	RPS3	16101.3098584418	-0.695074421871062	0.172111758331705	-4.0385063089732	5.37926468658495e-05	0.00123863172809334
ENSGALG00000019286	ENSGALG00000019286	416.031806129767	-0.127825089525571	0.234730898522677	-0.544560133881234	0.586056079663333	0.771823854862599
ENSGALG00000013045	TUBA8B	0.531384558300735	-0.340418255680992	4.97849338777426	-0.0683777659556526	0.945484920595229	NA
ENSGALG00000040855	PTPRR	19.2313354165195	-1.3466789687698	0.835126412318623	-1.61254505773673	0.106843383296804	0.286680921032876
ENSGALG00000017817	SNORD15	1.29506659508505	0.23379901184006	3.75049469759915	0.0623381795446142	0.950293524705801	NA
ENSGALG00000017818	SNORD15	0.802095510394608	-3.26846917369465	4.37254431158697	-0.747498239190718	0.454762865287083	NA
ENSGALG00000025564	SNORD15	1.59105051038423	-1.36024323615627	2.94951401335344	-0.461175376688496	0.644672786163057	NA
ENSGALG00000016884	SLC15A1	5.45128661203984	-0.0250496846514619	1.46966014864751	-0.0170445423552612	0.986401081263515	NA
ENSGALG00000013057	USP18	865.866108889143	1.01156725337925	0.411080483908385	2.46075231731189	0.0138646043892331	0.0773606428331506
ENSGALG00000011214	SERPINH1	3058.48651958274	0.308500585163634	0.218089597257287	1.41455892001894	0.157197860587897	0.363099133573193
ENSGALG00000010152	TSPAN8	84.3833380793927	-0.198919699735482	0.531459368718347	-0.374289572155236	0.708188889421457	0.849480803147036
ENSGALG00000034967	GDPD5	1599.66272203856	-0.32979248744526	0.216995064629435	-1.51981561427883	0.128557323661559	0.32201242374377
ENSGALG00000010163	LGR5	29.3843754258729	-0.458613032886973	0.717759985532219	-0.63895040421752	0.522855196461922	0.731431369738752
ENSGALG00000010177	ZFC3H1	2606.52152662889	0.979876635897011	0.205550336903568	4.76708844489373	1.86907273873027e-06	7.74672241680612e-05
ENSGALG00000050257	ENSGALG00000050257	8.829257197425	-0.381157121655285	1.19153179284456	-0.31988833528759	0.74905298073496	NA
ENSGALG00000041783	TMEM19	1009.81664735267	-0.651031342227774	0.19744090827421	-3.29734778834996	0.000976025611616	0.0115891026740045
ENSGALG00000007441	MAP6	2.44428143206682	-0.210375736140497	2.13660594554767	-0.0984625810757875	0.921564983512838	NA
ENSGALG00000010183	RAB21	1441.61373588478	-0.27375345050553	0.188883667345565	-1.44932303757474	0.147247390396093	0.349238579904038
ENSGALG00000045122	AKR1B1	1725.63382867168	-0.0894823254398056	0.212147256671237	-0.42179346008926	0.673175779667862	0.826314702983328
ENSGALG00000016885	STK24	506.248942516424	-0.114201969798795	0.277175318517762	-0.412020703753521	0.680324248259382	0.83083637715428
ENSGALG00000040418	DGAT2	140.909378613188	0.391004255110044	0.412663516223482	0.947513506132904	0.343377177280734	0.580519127289334
ENSGALG00000010190	TBC1D15	1316.08352545082	-0.0216372425358017	0.195795063449098	-0.110509642861485	0.912005202813223	0.956744129381944
ENSGALG00000032614	AT2	69.6132589895204	-2.0834322318761	0.975235181145172	-2.13633826194582	0.0326518523162899	0.13626857056984
ENSGALG00000051726	ENSGALG00000051726	63.3711520305843	0.304834349868693	0.512471339752785	0.594831995903897	0.551955777792838	0.751600562717291
ENSGALG00000019284	ENSGALG00000019284	3833.86454456667	-0.357688368328609	0.330413538636751	-1.08254755481386	0.279009296618115	0.512038231776126
ENSGALG00000049536	ENSGALG00000049536	449.469989971017	0.175911169177293	0.235034400220772	0.748448605872402	0.454189613865722	0.677987264907268
ENSGALG00000022702	CHRNA10	2.32297478483578	4.52369000767174	3.65891427075516	1.23634763564387	0.216329371529814	NA
ENSGALG00000053854	AKR1E2	676.659526667206	-0.724143135594388	0.903665841002207	-0.801339502654299	0.422935127869771	0.653421885814622
ENSGALG00000040018	NUP98	1832.02258090074	0.0899889645158975	0.183773629090207	0.489672892467753	0.624365386764696	0.796245973525016
ENSGALG00000003466	ENSGALG00000003466	582.889633133975	-0.824427730790097	1.3905923919816	-0.592860809209004	0.553274307835742	0.752006266122714
ENSGALG00000010200	TRHDE	608.318341530353	0.926820859267541	0.210715543853418	4.39844561211997	1.09028941015087e-05	0.000345119533337255
ENSGALG00000054210	ENSGALG00000054210	79.4269402080677	-0.988937479099952	0.753493482622645	-1.31246985130888	0.189361651972106	0.406457936576476
ENSGALG00000016886	FARP1	1568.72290077276	-0.414631315734562	0.287912148379235	-1.44013136669875	0.149830236326599	0.352903289717578
ENSGALG00000049903	ENSGALG00000049903	545.770801056408	-0.734338137824468	1.06057768343076	-0.692394483965596	0.488689628918313	0.706506490990144
ENSGALG00000015494	HTR1F	1.91289687376608	-0.168735722223098	2.7033591865047	-0.0624170561815963	0.95023071257388	NA
ENSGALG00000010204	KCNC2	11.4078476737205	1.81290234778095	1.12726810158152	1.60822642389819	0.107785597987998	0.288081526558842
ENSGALG00000013069	BPGM	129.638395412365	0.109102468303642	0.345087843260141	0.316158538860486	0.751882176043803	0.871544598922301
ENSGALG00000015495	POU1F1	0.453440006305592	2.16787253451077	4.89226976970727	0.443122034670726	0.657677468059725	NA
ENSGALG00000033471	CALD1	1295.04932261873	0.662258293058602	0.188461040060535	3.51403288895085	0.000441358163097273	0.00634207293300015
ENSGALG00000010208	CAPS2	29.0171334793703	0.261110101309692	0.684652963619145	0.381375843214696	0.702924383312199	0.846227293806816
ENSGALG00000047516	ENSGALG00000047516	354.313852414176	-0.145651421734565	0.250415322706531	-0.581639414714484	0.560809588217345	0.756511144073092
ENSGALG00000015496	CHMP2B	1298.71013173672	-0.162459170528885	0.188302696992375	-0.862755409899748	0.388271960119867	0.622314321096048
ENSGALG00000013072	AKR1B10	33.5717488449328	1.75927782164405	0.68359585531631	2.57356420165831	0.0100656969951489	0.0621959951739888
ENSGALG00000010222	ENSGALG00000010222	1.70290929660563	-0.546107128095764	3.39097361435097	-0.161047295026	0.872056150732992	NA
ENSGALG00000015497	VGLL3	7.1814544315942	-0.549167556832186	1.33707196711958	-0.410724007635312	0.681274920962543	NA
ENSGALG00000027762	PGAP2	1407.06410228447	-0.418093640624847	0.177954881153268	-2.34943620492631	0.0188018657303704	0.0949977695931059
ENSGALG00000028186	RERG	7.08939186705532	-0.313384187976523	1.3683578854042	-0.22902209379526	0.818851744086383	NA
ENSGALG00000010223	ENSGALG00000010223	26.7546038534248	1.11220708822998	0.714422692177398	1.55679137912071	0.119520024657279	0.30756579104181
ENSGALG00000010224	GLIPR1L	658.501502515524	-0.0689411427680766	0.213542543114341	-0.32284500204328	0.746812629643987	0.869038163562948
ENSGALG00000013085	PTPRO	1.22827699375147	1.68084554618204	3.88937321389461	0.432163604196505	0.665622509769089	NA
ENSGALG00000026995	RHOG	431.673346602534	0.00348430383998098	0.289452151656554	0.0120375814103992	0.99039563159468	0.995079110055659
ENSGALG00000041762	STIM1	1863.9603389489	-0.100806116560372	0.211416280902446	-0.476813404010671	0.633495000040316	0.80326490802812
ENSGALG00000010227	KRR1	647.618990546379	-0.111339983205509	0.225369217390313	-0.49403367724653	0.621282395683281	0.794714565716106
ENSGALG00000013091	EPS8	441.002265361614	-0.424193809156153	0.232342267621781	-1.82572811007715	0.067891226765385	0.216498242788696
ENSGALG00000013092	STRAP	1618.19504627595	-0.401734580548271	0.178200982792627	-2.25439037570164	0.0241716202224598	0.111609579378048
ENSGALG00000050351	ENSGALG00000050351	0.914931798754767	1.31161067212389	4.282450888418	0.306275706668621	0.759394734289129	NA
ENSGALG00000049771	ENSGALG00000049771	3.2647157242977	0.810117356286016	2.29490723736184	0.353006580439087	0.724083507253393	NA
ENSGALG00000034788	ENSGALG00000034788	104.831566732232	-0.269289577970926	0.404851864287067	-0.665155830380422	0.505950828286496	0.719385273966959
ENSGALG00000042771	GBE1	4120.78840852688	-0.583836045070259	0.228799016250333	-2.55174193769905	0.0107185876986958	0.0646721028650362
ENSGALG00000017350	RRM1	480.970075052441	0.14392710820737	0.3798176339529	0.378937404010098	0.704734347520303	0.847329494258162
ENSGALG00000013095	DERA	945.056797951383	-0.153657724469622	0.249102768268162	-0.616844708462684	0.537337159475693	0.740898507758199
ENSGALG00000010238	NAP1L1	2597.71122885356	-0.094229172071706	0.16593211659981	-0.567877840665197	0.57011791955833	0.763091529629844
ENSGALG00000013097	SLC15A5	6.91300949856371	4.56993843829513	1.96586311715712	2.32464732585442	0.0200908259988412	NA
ENSGALG00000025199	gga-mir-1555	10.9648635860292	0.325861357508008	1.05727787908362	0.30820786470104	0.757924168409542	0.875268379397987
ENSGALG00000032430	IPO5	3071.51790591709	0.140832366557986	0.169802791791822	0.829387815546913	0.406884993917825	0.639928337997404
ENSGALG00000013098	MGST1	12333.4342544674	-0.0531022579938991	0.161277137036719	-0.329260916764717	0.741958482468533	0.867261902742077
ENSGALG00000015511	ROBO1	286.786962019726	0.50754018681007	0.41236926422835	1.23079053372178	0.218401216935836	0.44359193571516
ENSGALG00000029040	ENSGALG00000029040	2.56827267108854	1.23539678148134	2.37898513447898	0.519295712939335	0.603554542486125	NA
ENSGALG00000019030	ENSGALG00000019030	5.09851963177982	-3.37945684088732	1.9048430564507	-1.77413925490758	0.0760401190317521	NA
ENSGALG00000035309	HBE	1.66944444462094	-0.608584600438976	3.40736453904166	-0.1786085971917	0.858245043462508	NA
ENSGALG00000047152	HBBA	3246.37426397308	-1.61860725254408	0.924546860314412	-1.75070331426321	0.0799970282541813	0.239492337775696
ENSGALG00000033769	ENSGALG00000033769	104.622522674005	0.433694060707642	0.391108230170945	1.10888502785555	0.267479783518926	0.499589405550137
ENSGALG00000036358	LMO3	0.442285055644028	2.1353072324576	4.89469700292167	0.436249114333946	0.662655997024284	NA
ENSGALG00000010246	OSBPL8	645.872525264138	0.517360196886307	0.22815491338771	2.2675829733596	0.0233546364244706	0.109183131088387
ENSGALG00000052767	ENSGALG00000052767	0.754512645866176	-3.18609121015407	4.86295573071179	-0.65517586146887	0.512354533799279	NA
ENSGALG00000028273	HBE1	2.04040985003309	-2.98961702235531	2.84521398035717	-1.05075296374722	0.293372063761617	NA
ENSGALG00000015519	ROBO2	30.1990855700521	1.21487019491092	0.674037694175427	1.80237723410575	0.0714860745156723	0.222929651140692
ENSGALG00000010253	ZDHHC17	456.856582219312	0.292006123615589	0.247941400928884	1.17772232681441	0.238907322966297	0.466804945751515
ENSGALG00000016889	RAP2A	148.4171187637	0.256605632445577	0.398891109184838	0.643297447691848	0.520031112100063	0.730028418068731
ENSGALG00000017341	ENSGALG00000017341	2.32283468219998	2.83875749571008	2.63256995583248	1.07832177048925	0.280890184841049	NA
ENSGALG00000013112	RERGL	348.603737484767	0.392398434544181	0.263429468105833	1.48957683954528	0.136335535495266	0.332882586022407
ENSGALG00000017299	RPS11	11596.4215984879	-0.324362520352326	0.174568323343959	-1.85808349498335	0.0631571582894017	0.206725910758227
ENSGALG00000015662	ENSGALG00000015662	998.292253437784	0.37318006522051	0.217816560195993	1.71327682745848	0.0866616233764876	0.251398318206989
ENSGALG00000021766	ENSGALG00000021766	11.5978986725143	-0.423718162525732	1.07037374647366	-0.395860010507237	0.692208303263359	0.839345284895038
ENSGALG00000021748	ENSGALG00000021748	13.4937144718544	-0.355900225628327	0.980431002211331	-0.363003847109696	0.716602010498732	0.853091505721631
ENSGALG00000013117	PIK3C2G	74.9033173415594	0.211481452914292	0.444955533059694	0.475286713393718	0.634582627999142	0.804095671649243
ENSGALG00000044391	RBM11	189.71748076716	-0.00815308795497225	0.301556221135541	-0.0270367095206027	0.978430454761468	0.990632165973013
ENSGALG00000003416	FHIP1B	796.687506792608	-0.162677941777534	0.197773909109246	-0.822545008642542	0.410766781575355	0.643481007906019
ENSGALG00000029921	CSRP2	755.049280849398	-0.09680921996301	0.236997728007923	-0.408481637257609	0.682920109101088	0.832114782453627
ENSGALG00000015675	ENSGALG00000015675	948.454940083696	0.845256637442476	0.199961906353177	4.22708831325885	2.36734770869538e-05	0.000647384178565501
ENSGALG00000016890	MBNL2	1396.8718609823	-0.152520841370355	0.190158132237679	-0.802073724513234	0.422510313143678	0.653126668957177
ENSGALG00000022704	ENSGALG00000022704	15.6765445280115	-1.20200062829698	1.29127848795021	-0.930860878976656	0.351925533287102	0.589706298733935
ENSGALG00000019201	HSPA13	636.028790193719	-1.35714128411829	0.212487066826038	-6.38693594104427	1.69242490727416e-10	2.15832995626704e-08
ENSGALG00000039837	CCKBR	2.96649659944942	-1.19579094337687	2.05587159255805	-0.581646707754247	0.56080467477513	NA
ENSGALG00000036106	SMPD1	7304.48748273663	0.0178423119427604	0.187287086195204	0.0952671767457784	0.924102613207372	0.962985703078367
ENSGALG00000031340	E2F7	12.0683121953044	1.94276876638067	1.0895431541509	1.78310400921633	0.0745693739391661	0.228989514725795
ENSGALG00000040926	SAMSN1	208.482359921219	0.482614216806649	0.296897398389027	1.62552524685405	0.104050688804028	0.281580143972213
ENSGALG00000046164	APBB1	100117.277185965	-1.47565611869697	0.171056285781494	-8.62672840086078	6.3131856172351e-18	2.69953475532638e-15
ENSGALG00000013134	PLEKHA5	404.379615855828	1.03593124301411	0.249891971386378	4.14551630957512	3.39048865208167e-05	0.000863181414365219
ENSGALG00000034004	TRIM3	1710.27387778774	-0.312010616073895	0.187648212310282	-1.66274227839686	0.0963640353239693	0.268616267444684
ENSGALG00000010311	NAV3	115.141384940249	0.961187697356486	0.468484175701214	2.05169725512672	0.0401990936850705	0.155123822969185
ENSGALG00000015681	NRIP1	1084.06405326744	-0.0727105774661438	0.241558786009718	-0.30100572480613	0.763410129096341	0.878011059338848
ENSGALG00000037839	ARFIP2	1147.80877255657	-0.443797097164131	0.187987924313971	-2.36077449540278	0.0182368163027933	0.0931004213333134
ENSGALG00000038026	AEBP2	316.487876518275	-0.162509235139586	0.266492218324697	-0.609808557117351	0.541988632356705	0.74483423800093
ENSGALG00000015693	USP25	1091.89749807821	0.56888301757695	0.184921510499458	3.07634853317195	0.00209552739729573	0.0204060057785119
ENSGALG00000013143	PDE3A	61.9202562153574	0.506436394275772	0.547430770208227	0.925114958523684	0.354906112904996	0.59267779623676
ENSGALG00000042572	ENSGALG00000042572	198.81150169583	-0.239718775455814	0.323024342226985	-0.74210746410983	0.458022227834523	0.680895384016671
ENSGALG00000017336	ENSGALG00000017336	429.968763289404	-0.278344071543457	0.228955640285793	-1.21571179114004	0.224094730878734	0.451217309191537
ENSGALG00000048769	ENSGALG00000048769	114.759102325642	-0.920852111505397	0.366897431843829	-2.50983526070949	0.0120787496531972	0.0702325544280379
ENSGALG00000018244	gga-mir-125b-2	2.18360782585996	-1.17313622891848	2.67455479058072	-0.438628602057451	0.660930668809983	NA
ENSGALG00000031642	ILK	2187.89258207655	-0.273448854341877	0.16943830920225	-1.61385495186614	0.106558891838421	0.286149135949177
ENSGALG00000015701	CXADR	1014.21238620158	0.323458283048073	0.18636484943147	1.7356185140858	0.0826313101390965	0.244582547469076
ENSGALG00000028290	C1H21ORF91	156.50538418268	0.0635145800335955	0.337061716794711	0.188436054493484	0.850534838507221	0.92532553220583
ENSGALG00000019277	SLCO1B3	16468.8719653544	0.00419184459126937	0.200404786784929	0.0209168885560003	0.983311954451793	0.99235106004015
ENSGALG00000046371	ENSGALG00000046371	918.699982882658	-0.567640015476274	0.211410271914431	-2.68501624985387	0.0072526279924654	0.0502043867766538
ENSGALG00000029731	TPP1	10759.6294623014	-0.459938896436693	0.197693452316341	-2.3265256944409	0.0199905233711158	0.0991690459780011
ENSGALG00000025438	gga-mir-1600	7.06464702374719	-0.29716851253268	1.2999301807924	-0.22860344111061	0.819177149769751	NA
ENSGALG00000017334	ENSGALG00000017334	135.56582760954	0.265159683496427	0.499282785637794	0.531081165071026	0.595362535601429	0.777500325884379
ENSGALG00000019276	ENSGALG00000019276	264.737638655136	1.15365807471414	0.267609250252334	4.31097980965283	1.62532747252334e-05	0.000474817582997292
ENSGALG00000047472	ENSGALG00000047472	1.25752107644363	-3.92070890760053	4.49755271364647	-0.871742735933771	0.383348740541668	NA
ENSGALG00000017333	LCMT2	529.170958183958	-0.0924544432591069	0.217154929980443	-0.425753370036008	0.670287568198104	0.824612033514484
ENSGALG00000054620	ENSGALG00000054620	0.503008430577451	-2.60489662154421	4.90126588011808	-0.531474252827406	0.595090178650284	NA
ENSGALG00000031293	SLCO1A2	12832.7772493621	-0.274900240032981	0.203991290682932	-1.34760772929401	0.177784583268333	0.390806122100594
ENSGALG00000046958	ENSGALG00000046958	1.88563835081735	1.42439522715341	2.79449516684178	0.50971468623551	0.610251362524855	NA
ENSGALG00000015742	MRPL39	743.270608760157	-0.464288936154427	0.209181521622802	-2.21955042946689	0.026449300381508	0.118713052778322
ENSGALG00000041094	SYT1	9.34543694792171	0.459572389433261	1.22372890770668	0.37555081565779	0.707250861763605	NA
ENSGALG00000013168	IAPP	2.28075911466025	-3.19986736572	2.76716457213294	-1.15637045875213	0.247529659563478	NA
ENSGALG00000013173	PYROXD1	165.507102038382	-0.167851440973526	0.311975688585088	-0.538027311470285	0.590558193442259	0.77481188244383
ENSGALG00000015746	JAM2	158.224741795516	-0.441979723632893	0.321371614089667	-1.37529173161378	0.169041018884749	0.379098923481304
ENSGALG00000013174	RECQL	177.431672711895	-0.349260860919308	0.327130211324656	-1.06765088893819	0.285678019308859	0.519532095172548
ENSGALG00000010320	PAWR	170.440365940143	0.24067799493778	0.341778825776817	0.704192234234382	0.481313066550905	0.700039205919598
ENSGALG00000010325	PPP1R12A	662.532882320694	0.38198058178627	0.208846425292123	1.82900225010783	0.0673992711651215	0.21560939060854
ENSGALG00000015751	ATP5PF	3384.43840491926	-0.434100229016826	0.19133228054074	-2.26882901196797	0.0232787259720764	0.108943451858733
ENSGALG00000033855	GOLT1B	235.678597640603	-0.477445775677003	0.28374135558206	-1.68267954700358	0.0924371432168845	0.261573251650424
ENSGALG00000015763	GABPA	1626.88669470863	-0.0953134687370186	0.173207266286049	-0.550285624735917	0.582123482470331	0.769563842403899
ENSGALG00000026490	RPS16	8818.18973870628	-0.796374673017321	0.185167685936098	-4.30082964525544	1.70159837816034e-05	0.000492757626409184
ENSGALG00000010342	OTOGL	0.442285055644028	2.1353072324576	4.89469700292167	0.436249114333946	0.662655997024284	NA
ENSGALG00000015770	APP	10137.2731073682	0.18320292480015	0.154714978364755	1.18413179342101	0.236360896432916	0.464010445439575
ENSGALG00000013177	BCAT1	319.072744592108	0.165143501790215	0.276024571387483	0.598292756909626	0.54964460869334	0.749916309546319
ENSGALG00000025906	HS6ST3	25.7300787794153	0.295357537056605	0.823567592066374	0.358631811039987	0.719870545988563	0.854702303134232
ENSGALG00000016893	UGGT2	240.633432143744	-0.0824483174233822	0.379249491640923	-0.217398623440859	0.827897703883393	0.914070735954988
ENSGALG00000016894	DNAJC3	8834.45624702554	-0.472628796445607	0.17217550922994	-2.7450407933129	0.00605033763668941	0.0440426059689417
ENSGALG00000053764	CYYR1	0.926086749416331	1.33168513802914	3.59509898664959	0.370416821059548	0.711071942385054	NA
ENSGALG00000010939	LIN7A	10.9000595444391	0.221190069290542	1.10549632003199	0.200082139833936	0.841416341285642	0.920388035832699
ENSGALG00000040342	ADAMTS1	171.342181222398	-2.17480770350288	0.324397748383854	-6.70413932999766	2.02596886921475e-11	3.44492629646093e-09
ENSGALG00000015795	ADAMTS5	373.907976245501	0.375549719638816	0.303753510176595	1.23636339023862	0.216323517951081	0.44140778422992
ENSGALG00000010940	ACSS3	1939.95848929839	0.164763908922275	0.17878362105603	0.921582793485533	0.356746236987518	0.594711581343069
ENSGALG00000015802	N6AMT1	233.592578530078	-0.577476220062842	0.303439800171409	-1.90309979026032	0.0570275253222187	0.194754123965415
ENSGALG00000016895	DZIP1	102.632363161664	0.864705688345872	0.443684931056046	1.94891831527324	0.0513051804506322	0.181698426786845
ENSGALG00000015804	LTN1	1369.82152060359	0.39945460054318	0.1882167700857	2.12231141975977	0.0338115951353703	0.139441289266299
ENSGALG00000010958	PPFIA2	72.1266688347764	1.2910781582278	0.494155995303413	2.61269350265613	0.0089831823292921	0.0575296703203289
ENSGALG00000019114	CLDN10	16.0405451965887	-0.538662758443204	0.957993759241119	-0.562282116399077	0.573923820913962	0.765097159190057
ENSGALG00000015807	RWDD2B	208.25029217992	-0.231831565574658	0.360297130475977	-0.64344549530104	0.519935070721296	0.730028418068731
ENSGALG00000032768	SOX5	353.378385347844	-0.0366746839709787	0.246994215940727	-0.148483978992366	0.881960828712995	0.942202696030644
ENSGALG00000015813	USP16	1750.45995013213	0.547440310750265	0.173600545153987	3.15344810849917	0.00161353912322956	0.0169575034797098
ENSGALG00000015821	CCT8	2860.53673803067	-0.395223696759359	0.174517575551015	-2.26466414922105	0.0235332970821913	0.10965065283073
ENSGALG00000028648	CCDC59	161.887835495746	-0.0892579884241867	0.316198818432647	-0.282284383182157	0.777725459275561	0.885433911893126
ENSGALG00000042269	METTL25	94.1904873952351	0.0100008049036539	0.405543626006908	0.0246602443296288	0.980325965857996	0.991524143371256
ENSGALG00000016896	ABCC4	144.166797531401	0.756132268983155	0.346120094092271	2.18459512143083	0.0289185459560088	0.125629438262216
ENSGALG00000010975	TMTC2	122.521295386071	-0.0208849811484814	0.356557812868696	-0.058573898522797	0.953291500939105	0.976935958658272
ENSGALG00000010992	SLC6A15	3.34199205375987	-0.170239433399137	2.22793333386903	-0.0764113677959561	0.939091825854936	NA
ENSGALG00000013205	ETNK1	256.926335694053	0.854785516652083	0.332390621726612	2.57162946479018	0.0101221161598931	0.0623546802734149
ENSGALG00000013210	C2CD5	603.892141204882	0.217119416995582	0.229081670848213	0.94778170681077	0.343240595146136	0.580394764324577
ENSGALG00000015822	ENSGALG00000015822	2339.97294212631	-1.02547391952489	0.251848279976551	-4.07179242844289	4.6652744893542e-05	0.00111487451445594
ENSGALG00000015828	BACH1	987.527983654286	0.553025994801812	0.210264799915981	2.63014063705762	0.00853495519982026	0.0557356527893727
ENSGALG00000027633	RASSF9	188.898982625399	0.063448843662317	0.318183052814775	0.199409877744974	0.841942134324512	0.920497479499997
ENSGALG00000035157	SOX21	1.74540343687266	0.090245745460379	2.47050823972377	0.0365292226147237	0.970860377976398	NA
ENSGALG00000016897	GPR180	219.379644602823	-0.479292742995624	0.293550075543345	-1.63274610680471	0.102522405981821	0.279153083665961
ENSGALG00000013211	ST8SIA1	13.3886517535947	1.71996076091039	1.08668338071154	1.58276163180501	0.113475804863574	0.298498532309714
ENSGALG00000016898	TGDS	360.696972014139	-0.781978754777237	0.280341757068449	-2.7893766628077	0.00528096067593386	0.0399551519936741
ENSGALG00000028360	MGAT4C	1.2555355167002	-0.829075486179221	2.79819627842362	-0.296289253392291	0.767009192262514	NA
ENSGALG00000013218	C3AR1	743.126891954545	-0.268053849877021	0.205948178963345	-1.30155969927139	0.193066944031597	0.410557460107595
ENSGALG00000013226	ENSGALG00000013226	0.442285055644028	2.1353072324576	4.89469700292167	0.436249114333946	0.662655997024284	NA
ENSGALG00000045093	ENSGALG00000045093	422.106873606384	0.294624001025807	0.258158357215423	1.14125300534027	0.253764652372491	0.483817977802148
ENSGALG00000011168	C12orf29	327.532038219992	-0.221086073715908	0.247808451104947	-0.892165189403804	0.372304397595594	0.608862296585741
ENSGALG00000016899	DCT	2.77627468850557	3.13503245573666	2.48661108954083	1.26076509065821	0.207393494677023	NA
ENSGALG00000049176	ENSGALG00000049176	58.8973377371512	1.34721032733391	0.520074216802562	2.59041937440509	0.00958590733305348	0.0601409124684429
ENSGALG00000049165	ENSGALG00000049165	2.08091843055669	-0.41998868280327	3.19390180003291	-0.131497055669947	0.895382115586263	NA
ENSGALG00000016902	GPC5	44.9207212664223	-1.24051753274727	0.645201806793062	-1.92268143034687	0.0545200703488365	0.189342679506839
ENSGALG00000013229	CMAS	564.090152817537	-0.443660191303208	0.246985534757847	-1.79630030454288	0.0724467694651689	0.225017732586828
ENSGALG00000026361	ENSGALG00000026361	2.10322833187981	-0.382401960251244	2.65221866833705	-0.144181912606403	0.885356823350355	NA
ENSGALG00000051263	ENSGALG00000051263	8.98925777758629	1.09195626034813	1.30268541122828	0.838234811671491	0.401898839372037	NA
ENSGALG00000013244	ABCC9	95.0226643878248	-0.0649027695774753	0.440947092645843	-0.147189471616731	0.882982470520288	0.942459078264171
ENSGALG00000048604	ENSGALG00000048604	1.80811237154951	-4.44443096071663	3.27701248286078	-1.35624474546911	0.175021309520175	NA
ENSGALG00000011177	ENSGALG00000011177	22.5217278013995	2.71562672984157	0.862093933092857	3.15003577405882	0.00163250471299153	0.0170721593920516
ENSGALG00000016904	SLITRK6	7.18724218790286	1.21670853393892	1.35681777539405	0.896736876538606	0.36985933808849	NA
ENSGALG00000016906	SPRY2	267.172356117462	-0.238432858286203	0.280761859462968	-0.849235215717228	0.395750421380564	0.629432526534407
ENSGALG00000033106	TMTC3	398.887385773926	-0.0215889892361784	0.266562254965039	-0.0809904209394159	0.93544957046189	0.967830912657756
ENSGALG00000051466	NDFIP2	1914.52082711143	-0.382902816615797	0.195382567051504	-1.95975937052185	0.0500239221574914	0.179073489763781
ENSGALG00000026373	KCNJ8	230.428523262709	-0.434960011893454	0.334861682410959	-1.29892440592725	0.193969873037762	0.411440980102967
ENSGALG00000011206	KITLG	13.7967729252068	0.611951629742712	0.966048304578704	0.63345862400699	0.526434192320452	0.733798916736327
ENSGALG00000035836	LDHB	8765.36953914076	-0.810584990982655	0.927954620140468	-0.873517921447445	0.382380842278272	0.617767308295042
ENSGALG00000016910	RBM26	1471.74432961198	0.147086924545868	0.194222940996438	0.75730973792929	0.448864318197865	0.674669928859733
ENSGALG00000016911	OBI1	314.026507136504	0.933438142821446	0.257560041382762	3.62415745008464	0.000289904966255415	0.0046158578240643
ENSGALG00000054730	ENSGALG00000054730	3.19638994546227	4.98477339017596	2.59163127202475	1.92341149915263	0.054428391321953	NA
ENSGALG00000016912	EDNRB	1685.4574919573	0.0537677715063196	0.181773294678661	0.295795769127529	0.767386054245387	0.88013154941686
ENSGALG00000013265	GYS2	3811.98567373694	0.5409487346576	0.199827285770465	2.70708143070596	0.0067877605696234	0.0479116915566339
ENSGALG00000011207	DUSP6	686.975242453077	-0.397744137889435	0.223773554607312	-1.77744031723237	0.0754958223031158	0.230290039375857
ENSGALG00000027514	SCEL	3.49930804213048	0.389366736118028	2.73322365965579	0.142456960937863	0.886719072782049	NA
ENSGALG00000014011	LRMP	145.389223414635	0.404629955604854	0.361002620196857	1.1208504674681	0.262351517924004	0.493555770528519
ENSGALG00000035493	POC1B	301.870962688899	-0.197530210121231	0.334329697323897	-0.590824601291297	0.554637949554505	0.752702662942945
ENSGALG00000030550	ATP2B1	1325.25208439263	0.101277810248784	0.18104253123877	0.559414462202877	0.575878893562258	0.766547748425957
ENSGALG00000015842	TIAM1	249.427033357718	0.79444700480932	0.327032844499629	2.42925754452844	0.0151297805919278	0.0820203204636277
ENSGALG00000016915	MYCBP2	1847.70644210981	0.611375467304234	0.224734292352738	2.72043692532972	0.00651957084145132	0.0464388120677599
ENSGALG00000015844	SOD1	17288.132814828	-0.166897986228787	0.200468408945167	-0.832540085028747	0.405104161973225	0.638194570600412
ENSGALG00000033965	SCAF4	827.920092300692	-0.0241740551622896	0.212331274286315	-0.113850657391584	0.909356180833928	0.955833434566362
ENSGALG00000011269	EPYC	3.19680851818957	-0.0179222907683133	1.85304852387087	-0.00967178707812523	0.992283150725316	NA
ENSGALG00000015879	HUNK	157.086612121825	-1.01161699336075	0.369627924710945	-2.73685218494206	0.00620301580935477	0.0449075320302796
ENSGALG00000015884	MIS18A	263.599235545875	-0.5296061004745	0.27444924977972	-1.92970503981911	0.0536433951549153	0.187388511629676
ENSGALG00000015887	URB1	626.239359856369	0.00494911657505341	0.232885434861175	0.0212512928427818	0.983045197734002	0.992322738225593
ENSGALG00000011271	LUM	787.511346569479	-0.34093325162813	0.285222514497043	-1.19532377108913	0.231960555776992	0.460001921541603
ENSGALG00000032882	EVA1C	456.911227346696	-0.634758048028874	0.235412257113133	-2.69636787741187	0.00701002006609435	0.0491145779908132
ENSGALG00000037962	C1H21ORF59	433.247916971518	0.0381031485353555	0.261520760517217	0.145698370026142	0.884159508169338	0.943184086469091
ENSGALG00000011274	DCN	6244.6948303897	0.261707065136205	0.227653431221715	1.14958541908083	0.250314666476173	0.480243515329593
ENSGALG00000034317	SYNJ1	391.085313400472	0.295619120952671	0.311379508471676	0.949385277161106	0.342424695628569	0.580235267839286
ENSGALG00000036833	PAXBP1	714.952665435359	0.0667811080972175	0.206126768784578	0.323980764317953	0.745952597328358	0.868695170635351
ENSGALG00000011276	BTG1	19606.5344828871	-0.357907843058701	0.198997761389334	-1.79855210711875	0.0720895590682709	0.224453946898283
ENSGALG00000011280	EEA1	573.002710296651	0.991738777633306	0.225515511123212	4.39765217343059	1.09428159456692e-05	0.000345558494970026
ENSGALG00000040059	C21orf62	1195.43677466189	0.07024228511073	0.224742468773311	0.312545668355991	0.754625861694965	0.872817895147843
ENSGALG00000041867	IFNAR2	1655.63793838999	0.133288858088523	0.203021995606129	0.656524223843751	0.511486886717299	0.723311572895111
ENSGALG00000011285	ENSGALG00000011285	1472.53761301672	-0.807877276294604	0.224976220192188	-3.59094519236063	0.000329480922663407	0.00509907290231595
ENSGALG00000030515	UBE2N	1480.38401178744	-0.412760274298868	0.176099610455823	-2.34390225640172	0.0190831717227626	0.0960167323820182
ENSGALG00000011293	MRPL42	514.156429461609	-0.780259950604846	0.236216560451054	-3.30315516031113	0.000956034733651983	0.0114542806435648
ENSGALG00000048716	FBXL3	655.250880661394	0.461803949759047	0.22406491191214	2.06102752018633	0.0393004146678865	0.152946420111555
ENSGALG00000037989	IL10RB	953.82793464541	0.0576456736546804	0.274131754125965	0.210284554003882	0.833445589896127	0.916355864356048
ENSGALG00000016917	CLN5	837.998742674	-0.143955584800991	0.232923270891769	-0.618038653887367	0.536549858916297	0.740263281428743
ENSGALG00000016918	GATD3AL1	2009.11805716744	-0.258801670498946	0.216406783494792	-1.195903688043	0.231734145787506	0.459896749301165
ENSGALG00000050619	SOCS2	664.895789589348	-1.3174389110969	0.377676276846522	-3.48827552023415	0.000486146845196356	0.00684476179176143
ENSGALG00000011297	CRADD	631.691966280123	-0.361536597995425	0.223440397755085	-1.61804490874434	0.105652919785742	0.284407281331092
ENSGALG00000016919	ACOD1	407.063348187809	-0.417001157985803	0.471588804800991	-0.884247364951286	0.376562694864722	0.612428083628548
ENSGALG00000030363	IFNAR1	1655.22988924628	-0.135681408104492	0.244405021312135	-0.555149838477379	0.578792175853318	0.768036080874693
ENSGALG00000011309	ENSGALG00000011309	1037.63098726832	0.480380952484153	0.191539968659755	2.5079932707804	0.0121418979418596	0.0705070019277076
ENSGALG00000033816	KCTD12	36.1167509771381	0.221248424532957	0.643543278488063	0.343797273514777	0.730998750810488	0.86172219642694
ENSGALG00000019336	CEP83	90.5128750331266	0.912527702052708	0.447811568840128	2.03774928016317	0.041575013061002	0.15800586963938
ENSGALG00000016920	LMO7	1033.22655114346	0.773105539698725	0.190593404294796	4.05630794286534	4.98545206248095e-05	0.00117445915994112
ENSGALG00000011320	TMCC3	153.791856644562	0.0860428555319992	0.374754182217741	0.22959811955349	0.818404068223324	0.909108104769677
ENSGALG00000032660	IFNGR2	3253.22975580417	-0.648832947656342	0.179121901413997	-3.62229823675622	0.0002919971934187	0.00464359565505063
ENSGALG00000014030	DNAI7	17.4575079237822	-0.652324843527067	1.00862782412548	-0.64674484276959	0.51779709553586	0.728342653313407
ENSGALG00000034396	TMEM50B	2268.02242931425	-0.390421670357223	0.180587589181637	-2.1619518380332	0.0306218887028909	0.130549054923318
ENSGALG00000011323	SNAPC3	284.161843711412	-0.206608762197133	0.261773662728578	-0.789264894120983	0.429957200359403	0.659453126497624
ENSGALG00000011325	NDUFA12	1536.47642618314	-0.477190711296945	0.177355416069415	-2.6905900133897	0.00713257903341976	0.0498678944229026
ENSGALG00000037414	DNAJC28	476.995788756228	-0.0714525475282912	0.247591680095354	-0.288590260790561	0.772894949308667	0.883394149662258
ENSGALG00000033199	ENSGALG00000033199	3.05207436486085	0.997872971685883	2.24054493872636	0.445370657128227	0.656051913771704	NA
ENSGALG00000014031	ETFRF1	411.336560172754	-0.295265907791097	0.246358620689798	-1.19852070515884	0.230714367322085	0.458819581681722
ENSGALG00000011327	NR2C1	537.343310707442	0.11404692766772	0.228209574030694	0.499746463977802	0.617253611251013	0.792280523180314
ENSGALG00000016921	UCHL3	624.367990600116	-0.911955914278755	0.228454038715679	-3.99185726549454	6.55578294800399e-05	0.00146379375823867
ENSGALG00000030943	KRAS	208.33052113931	0.0619621012048237	0.323359745723965	0.191619711557163	0.848040101044829	0.923682428446047
ENSGALG00000016922	COMMD6	270.986656349503	0.14247523591048	0.278195778037742	0.512140180255184	0.608552905395009	0.786516973714091
ENSGALG00000037076	GART	22750.4517897366	0.669188068198141	0.193196826717886	3.46376324894466	0.000532675103956275	0.00733033035927486
ENSGALG00000054273	RASSF8	249.095668033094	-0.296596945835428	0.272872292422785	-1.08694416425353	0.277061486623539	0.509708852604931
ENSGALG00000048539	BHLHE41	142.517790657318	0.53131077844219	0.451105999450306	1.1777958597084	0.238877999642013	0.466804945751515
ENSGALG00000014042	SSPN	51.1597809890538	0.842060265606457	0.62306956352157	1.35147071034438	0.176544696222586	0.38914946086092
ENSGALG00000016925	TBC1D4	435.737168980817	-0.100431543105322	0.225713289932689	-0.444951837507097	0.656354560043028	0.817546067792138
ENSGALG00000014071	ITPR2	1819.33658070971	0.156348604009248	0.170628402386493	0.916310542808105	0.359504039916958	0.596908122360868
ENSGALG00000011342	FGD6	410.096627935358	0.18712362452976	0.237918859470707	0.786501855910247	0.431573532215788	0.660808864603059
ENSGALG00000016926	KLF12	301.862282166175	0.168984047155152	0.260984477369051	0.647486964966872	0.517316828125608	0.727933190303644
ENSGALG00000011357	VEZT	534.449917998286	0.0841929671844151	0.238864480741888	0.352471689900988	0.72448454610622	0.857556244299964
ENSGALG00000047534	ENSGALG00000047534	0.918034963272747	3.1843892772666	4.15827152762673	0.765796378641978	0.443797469312281	NA
ENSGALG00000014083	INTS13	2412.67474400831	-0.335285638778437	0.169334381396857	-1.98002104482639	0.0477011640033491	0.173508462654001
ENSGALG00000052354	ENSGALG00000052354	5248.6646966223	0.556140568055152	0.193175755478284	2.87893564426965	0.00399019750548064	0.0326477418354039
ENSGALG00000014084	FGFR1OP2	1206.53491123936	0.0906477078559887	0.210985088364477	0.42964035306322	0.667457278380091	0.823160302089915
ENSGALG00000016927	KLF5	2.33088646834356	1.6994780968649	2.3621722719052	0.719455611717173	0.471860242477377	NA
ENSGALG00000011377	METAP2	1202.03318280916	-0.242882444941897	0.184050224167648	-1.31965307861109	0.186950872570365	0.403372282886083
ENSGALG00000038649	DONSON	90.2389513693449	0.811362421279743	0.418620892676218	1.93817947330042	0.0526013301501318	0.184879625153321
ENSGALG00000016929	PIBF1	71.6677694596234	1.21975245972129	0.463431611525786	2.63200098867969	0.00848836158628174	0.0555528782877207
ENSGALG00000014085	TM7SF3	374.978880435412	0.418332924807593	0.241608751462805	1.73144773223164	0.0833719395266069	0.245943512887319
ENSGALG00000011400	USP44	913.654710151133	0.345588234560931	0.220380102363083	1.56814626572577	0.116847001317079	0.303870936954592
ENSGALG00000011406	NTN4	25.2930516250027	0.165236114500762	0.789292490669305	0.209347126007299	0.834177265477037	0.916779339743283
ENSGALG00000016930	DIS3	293.996143273275	0.14714866665457	0.271695667002254	0.541593718729969	0.588098419887158	0.772711504799037
ENSGALG00000011409	SNRPF	600.73862977503	-0.563335722570327	0.228235440908803	-2.46822193927113	0.0135786101383371	0.0763429869710747
ENSGALG00000011414	AMDHD1	4773.15410039809	0.052500472897646	0.191426261851354	0.274259510632944	0.783885197747671	0.888839325098798
ENSGALG00000029670	CRYZL1	412.941335284274	0.506692320079283	0.23131266493582	2.19050833303862	0.028487391123942	0.124572459108751
ENSGALG00000011421	HAL	7783.60510910051	0.511365130209183	0.178034724535284	2.87227748150804	0.00407524963745907	0.0330986135588608
ENSGALG00000016931	BORA	46.4776566256813	1.6268274576434	0.700608107800921	2.32202202562244	0.0202317496757277	0.099822013742201
ENSGALG00000027435	MED21	356.189846853336	-0.21734148731011	0.249183662202856	-0.872214034374274	0.383091624625715	0.618044546577164
ENSGALG00000014094	STK38L	215.171394177664	0.257645130057789	0.435428313781442	0.591705045131978	0.554048117569304	0.752595266624507
ENSGALG00000033709	LTA4H	2139.92804841862	-0.151420242512349	0.170205953555802	-0.88962953027789	0.373664844364935	0.609658854817583
ENSGALG00000014096	ARNTL2	301.418433128937	0.515447450629728	0.264290454480202	1.95030672463557	0.051139571645676	0.181402551146456
ENSGALG00000043701	ELK3	652.258705517446	0.140681133639818	0.214943703138897	0.654502232842383	0.512788289080753	0.724138743406945
ENSGALG00000045540	ENSGALG00000045540	1371.00017577875	-0.388599938234945	0.296228400634766	-1.3118253935215	0.189579054867284	0.406661330212646
ENSGALG00000051297	ENSGALG00000051297	702.019970920288	-0.373715187913656	0.353714192227585	-1.05654564087494	0.290719000471502	0.525390391600346
ENSGALG00000016932	MZT1	112.559453308668	-0.139283012248231	0.382257901942936	-0.364369216542772	0.715582319466128	0.852566322590663
ENSGALG00000011456	CDK17	564.322546218283	0.251221071572212	0.241859030114727	1.03870867030702	0.298940247572381	0.534308053917962
ENSGALG00000042023	ENSGALG00000042023	410.347844301905	-1.79584489887726	0.913398218453869	-1.96611386205365	0.0492854594983567	0.177003262747551
ENSGALG00000037015	DACH1	18.1862984782498	0.189107235726135	0.890180657634676	0.212436918398808	0.831766186281648	0.91557099582152
ENSGALG00000029624	DHRS4	5698.16132259784	-0.192180616384958	0.221360552810472	-0.868179149107486	0.385296266973869	0.620022943524329
ENSGALG00000036677	ITSN1	1496.89466643853	0.36792392404992	0.203562910467671	1.80742122032271	0.0706966277567587	0.221195889110142
ENSGALG00000038527	CARMIL3	508.031453157345	0.156771782552269	0.270769545824464	0.578986023243183	0.562598604040411	0.757845346880761
ENSGALG00000014106	PPFIBP1	3844.29028069437	0.250090724213348	0.164903033686402	1.51659262187346	0.12936956934931	0.323375159871823
ENSGALG00000042611	ENSGALG00000042611	228.400171825265	-0.37420593258925	0.394697011695497	-0.948084027750237	0.343086678768419	0.580394764324577
ENSGALG00000050315	CLC2DL3	956.47449676036	0.181885998064356	0.289342089559895	0.628619217967959	0.529598375661516	0.735670017588423
ENSGALG00000044238	ENSGALG00000044238	1.17759096470506	0.399709283983835	3.24771335920078	0.123074064665054	0.902048448519603	NA
ENSGALG00000047489	ENSGALG00000047489	0.453440006305592	2.16787253451077	4.89226976970727	0.443122034670726	0.657677468059725	NA
ENSGALG00000016934	ENSGALG00000016934	40.8705882135443	0.69339458037126	0.617088737867406	1.12365456995303	0.261159596207353	0.492475260565099
ENSGALG00000030853	ENSGALG00000030853	5.00206737502678	0.856495968545221	1.97773292281719	0.433069581167301	0.664964220832304	NA
ENSGALG00000016936	TDRD3	516.807444943285	0.185152183370208	0.241701030225876	0.766038039627627	0.443653668381361	0.670790994498631
ENSGALG00000041812	ENSGALG00000041812	6122.77288804896	-0.216660438625972	0.207623024573546	-1.0435279953704	0.296703821860719	0.531997132531933
ENSGALG00000053510	ENSGALG00000053510	144.554054285829	0.477242981023287	0.334813423599803	1.42539978204019	0.154041671040359	0.358871365362423
ENSGALG00000027579	MRPS6	3440.01867959978	-0.720864805108085	0.168400330604409	-4.28066146022881	1.86338637706205e-05	0.000528078921345597
ENSGALG00000051677	ENSGALG00000051677	11.944071306477	0.499775031311807	1.15137173632117	0.434069219823543	0.664238176358998	0.822165661345815
ENSGALG00000030793	KCNE2	15.5039338006192	1.78727954512322	0.968199261260835	1.84598317374849	0.0648946486262791	0.210336687373006
ENSGALG00000031626	ENSGALG00000031626	0.442285055644028	2.1353072324576	4.89469700292167	0.436249114333946	0.662655997024284	NA
ENSGALG00000034083	ENSGALG00000034083	91.5879300993827	0.102354320519771	0.521858895509173	0.196134091802544	0.844505213045915	0.92171433843219
ENSGALG00000016014	RCAN1	318.531211405571	0.104780946355186	0.259250024159776	0.404169475759082	0.686088098278536	0.834518199511026
ENSGALG00000041494	GOLGB1	2044.91046016534	-0.10344849471322	0.190773540061015	-0.542258086106357	0.587640725325051	0.772711504799037
ENSGALG00000016020	CLIC6	11.2806437230109	0.356725413017946	1.17864156480112	0.302658096974663	0.762150434602849	0.877313071874465
ENSGALG00000031699	NEDD1	478.322256413996	0.0209073776640721	0.253653653923348	0.0824249023843753	0.934308834182882	0.967662541288566
ENSGALG00000016937	DIAPH3	19.4495784907163	2.01840334982045	0.966992441101421	2.08730002844847	0.0368610222230012	0.146593024810694
ENSGALG00000016022	RUNX1	75.7552138074045	0.638590323365857	0.453990610059275	1.40661570793828	0.159541372688386	0.366851114071786
ENSGALG00000039682	HCLS1	1745.71919800581	0.298150740527444	0.202005582371774	1.47595297628321	0.139956516328333	0.337867360040533
ENSGALG00000038044	NME6	163.379577991388	-0.267686748975863	0.314419794277055	-0.851367356153116	0.394565319399228	0.628137663834187
ENSGALG00000016024	SETD4	31.3138272433961	0.63354611375015	0.646316756075296	0.98024089240283	0.326967223628684	0.563702884048777
ENSGALG00000032458	RABL2A	84.4997897606244	-0.117274322489059	0.458536867465328	-0.255757673613728	0.798137958634875	0.897093537743588
ENSGALG00000011504	TMPO	817.17308504184	0.162113727071678	0.216416765478349	0.749081184691747	0.453808274754779	0.677646830451772
ENSGALG00000016027	CBR3	1606.58665753334	-0.225869119616553	0.179116167536778	-1.26102027931217	0.207301540851139	0.428946527089354
ENSGALG00000014122	CYB5R1	1498.8258034848	-0.0333829201543189	0.265052411368588	-0.125948373689368	0.899772790858114	0.950361697789231
ENSGALG00000047768	ENSGALG00000047768	5.33151614231065	0.362513665772724	1.72183208898589	0.210539499229704	0.833246626522495	NA
ENSGALG00000016036	DOP1B	253.478050045681	0.716424711087697	0.308211054643284	2.32446143736431	0.0201007760639579	0.0994361832964443
ENSGALG00000035824	ARSA	625.047684967903	-0.0972948379716853	0.210444796144091	-0.462329502816822	0.643845045676175	0.8097283987364
ENSGALG00000050523	gga-mir-12207	0.464594956967155	2.19984727415385	4.88993813310156	0.449872209887969	0.65280258678687	NA
ENSGALG00000011514	SLC25A3	11551.7686524467	-0.393461494532853	0.193292399323352	-2.03557664921239	0.0417928845485926	0.158507013945663
ENSGALG00000033919	ENSGALG00000033919	411.947208717551	0.984512173009123	0.315740580722076	3.11810465020877	0.00182018160744785	0.0184057474101181
ENSGALG00000014126	ENSGALG00000014126	293.259924018299	-1.32328174717449	0.335720084885952	-3.94162222264427	8.09323765877765e-05	0.00174254238747351
ENSGALG00000019262	ENSGALG00000019262	2.55060211178525	-0.281231250003406	2.12590148325121	-0.132287997453819	0.894756500584101	NA
ENSGALG00000024964	SNORA53	56.1422228004998	0.679831885507676	0.532950452286124	1.27560054146027	0.20209676261113	0.42257754414495
ENSGALG00000014128	A4GALT	42.8791119002675	0.808976069904168	0.787701792999138	1.02700803412422	0.304416681003931	0.539842016333084
ENSGALG00000036556	MORC4	1823.11383201699	0.503133171451601	0.202693548564472	2.48223574462493	0.0130560866654035	0.0741914642001915
ENSGALG00000026284	IKBIP	327.166681892916	-0.30748923026935	0.302905630565768	-1.0151321046592	0.310042859698689	0.545645415498266
ENSGALG00000014140	ARFGAP3	1746.28057531084	-1.13100699067587	0.30609581770414	-3.69494427973223	0.000219935013316827	0.00377849492437964
ENSGALG00000011531	APAF1	462.657016991001	0.44739687189305	0.2377136160649	1.88208348894454	0.059824680784261	0.200346178325805
ENSGALG00000051055	MAPK8IP2	5.40230767264535	1.34174984547191	1.87560112523836	0.715370569689433	0.474380092928872	NA
ENSGALG00000052929	ENSGALG00000052929	0.696892435450733	2.78578970770065	4.85507747021113	0.573788930206195	0.56611064055248	NA
ENSGALG00000054904	ENSGALG00000054904	1.61492739872348	3.99893605716081	3.42251322948217	1.16842092025042	0.242637020418309	NA
ENSGALG00000011549	ANKS1B	7.77384282414831	2.55504130858773	1.45414895604926	1.75706986410075	0.0789059016264318	NA
ENSGALG00000016042	CHAF1B	168.5998454645	0.504236693800975	0.451655920153033	1.11641776693667	0.264243351884666	0.495919000431063
ENSGALG00000050267	CALU	1460.72022118191	-0.66843036755935	0.223151640615624	-2.99540870824568	0.00274077329774206	0.0248468053642877
ENSGALG00000048059	ENSGALG00000048059	0.464594956967155	2.19984727415385	4.88993813310156	0.449872209887969	0.65280258678687	NA
ENSGALG00000053846	ENSGALG00000053846	23.4753204802935	0.181405848685205	0.766530009040336	0.236658508532911	0.812921725992575	0.905949952824477
ENSGALG00000054163	ENSGALG00000054163	0.716099172255881	0.792100734558632	4.68318349741464	0.169137240724373	0.865688693030598	NA
ENSGALG00000047166	ENSGALG00000047166	156.790228995703	-0.747656689567973	0.33328793076449	-2.24327562013125	0.0248790465124796	0.113431005120322
ENSGALG00000011557	UHRF1BP1L	573.004674334243	0.149079889666575	0.2204183481893	0.676349727194861	0.498818627641167	0.714133396227252
ENSGALG00000054512	ENSGALG00000054512	321.826784666385	-0.557894019824712	0.330816594749896	-1.68641485547752	0.0917159221056008	0.260588747833458
ENSGALG00000040976	ACTR6	490.535597249375	-0.620441406881972	0.232332987900675	-2.67048348359045	0.00757420977600545	0.051701875583716
ENSGALG00000014159	PACSIN2	2306.20076549587	0.226898851398778	0.187282440587832	1.21153296959715	0.225691206766076	0.452782101851229
ENSGALG00000054297	ENSGALG00000054297	1363.7211892991	-0.458935894094564	0.226077546222355	-2.02999325569106	0.0423572248342241	0.160097997428417
ENSGALG00000043476	ARF5	66.9375313178314	-1.18566140609902	0.501602466501423	-2.36374716091166	0.0180911546434356	0.0926063234410984
ENSGALG00000016047	HLCS	860.040972669552	0.0320820863857052	0.195507256073708	0.164096653137058	0.869655056509622	0.934702999553251
ENSGALG00000011569	SCYL2	699.609774552381	0.101734761675149	0.211181875590682	0.48174002333578	0.629990640410915	0.800874136187442
ENSGALG00000033149	GCC1	495.586751481363	-0.613763086043399	0.242574259108168	-2.53020699022196	0.0113995254029701	0.0673760719338648
ENSGALG00000036258	PCDH8	5.16687622012952	-1.48579106604161	1.518768324564	-0.978286840732041	0.327932476448521	NA
ENSGALG00000043771	DENND6B	140.021906550949	0.26885166571197	0.35497537409599	0.757381174388929	0.448821531341742	0.674669928859733
ENSGALG00000029341	PPP6R2	1791.36042106216	-0.1043363258378	0.208204952408168	-0.501123170371361	0.61628444095627	0.791649447012398
ENSGALG00000014163	TTLL1	15.5973308209956	-0.475408024839154	1.03527709647442	-0.459208482886497	0.646084459496841	0.810889187128515
ENSGALG00000041122	SLC17A8	11.1120018718287	-1.06546529971317	1.10510498701394	-0.964130387821448	0.334980559296666	0.572563437963589
ENSGALG00000016946	SUGT1	1830.26804116232	-0.492681021554745	0.17250631116259	-2.85601737254925	0.00428991660549972	0.0342960602403513
ENSGALG00000016050	TTC3	2344.92629767045	1.08361884101278	0.184748359752263	5.86537732982233	4.48112460695107e-09	3.98880239342229e-07
ENSGALG00000043178	SBF1	2801.91945256655	-0.202447584523575	0.173410706819975	-1.16744570295618	0.243030423548882	0.471471653657417
ENSGALG00000014164	BIK	116.880731566483	-0.306271558562028	0.36474535254593	-0.839685979339412	0.401084477238699	0.634946696301847
ENSGALG00000011594	NR1H4	1881.16471611011	0.515975983470862	0.203719392665116	2.53277793891252	0.0113162616481837	0.0670980170226253
ENSGALG00000034275	MCAT	737.095666299444	-0.427524211795926	0.202089140633993	-2.11552293435807	0.0343854023513551	0.14040116378806
ENSGALG00000028373	GAS2L3	47.4960553353939	1.34409229731584	0.743432732816968	1.80795415373076	0.0706136362922185	0.221164619071147
ENSGALG00000014166	TSPO	1258.42935564074	-0.659896741844466	0.189713419015497	-3.4783872710162	0.000504440560654123	0.00702772600415508
ENSGALG00000016947	ELF1	1778.91706436197	-0.0508759430463631	0.186348845900522	-0.273014532504924	0.784842044474633	0.889087564815456
ENSGALG00000041965	MIOX	2.79858458982869	3.14740403078341	2.47085522606452	1.27381159267533	0.202730195721844	NA
ENSGALG00000016949	WBP4	853.059553830866	0.322235108414467	0.227930618463841	1.41374208777302	0.157437642928032	0.363526368063106
ENSGALG00000014167	TTLL12	1205.83671088192	-0.0469280968497688	0.186008493506513	-0.252290075389088	0.800816858773611	0.898733626494703
ENSGALG00000016052	VPS26C	815.882818458114	-0.169850781523176	0.212300093418641	-0.800050432329492	0.423681578116564	0.654014056163872
ENSGALG00000041528	LMF2	3815.61217369246	-0.353369803668178	0.166748373236724	-2.11917991647522	0.0340752649011316	0.139947709861057
ENSGALG00000011614	ANO4	4.93416016891864	0.312082373879206	1.52389393317368	0.204792713643303	0.83773408003664	NA
ENSGALG00000054793	NCAPH2	113.025928510714	0.540352236552522	0.380747118275558	1.4191893007617	0.155843834388866	0.361548165025557
ENSGALG00000046885	SCO2	690.066371174927	-0.368387986705538	0.210421581623957	-1.75071389475573	0.0799952048041723	0.239492337775696
ENSGALG00000016053	DYRK1A	544.308509761745	0.0266097394734866	0.23848879415924	0.111576477072206	0.911159224114672	0.956522462358153
ENSGALG00000039982	IRF5	255.081804104874	0.443806171229876	0.293217791196113	1.51357177004667	0.130134485516251	0.324248296337035
ENSGALG00000016951	MTRF1	837.72726159265	0.11673520543006	0.202031147973182	0.577807959817936	0.563393780676072	0.758454294874821
ENSGALG00000014178	SCUBE1	24.4283567271011	0.894325722259869	0.735522541644734	1.21590525323674	0.224021016706472	0.451205883762785
ENSGALG00000039420	TNPO3	550.164306447987	-2.67036422182951e-05	0.216363715794092	-0.000123420149817118	0.999901524968219	0.9999769209511
ENSGALG00000036114	SMO	1630.05230729072	-0.32993026323996	0.178833451248264	-1.8449023990592	0.065051737637221	0.210629565728083
ENSGALG00000040808	ENSGALG00000040808	73.0314112293012	0.963295551810968	0.499494637180876	1.92854032877662	0.0537879530288003	0.187438155812133
ENSGALG00000032868	AHCYL2	797.114758566272	-0.075542484637056	0.224200980199075	-0.336940920463326	0.736161437032387	0.864136007680684
ENSGALG00000011633	SLC5A8	17.8099658784848	1.12645456215562	0.896251889718021	1.25685041792216	0.208807805374952	0.431104907018677
ENSGALG00000016055	KCNJ15	135.936487522711	-0.0423304158796206	0.369843830667625	-0.114454838419794	0.908877244786402	0.955563923710032
ENSGALG00000011643	UTP20	806.134651467169	0.251606723618848	0.246987452259024	1.01870245357638	0.308344247411395	0.543952589750658
ENSGALG00000014186	MPPED1	180.034828188862	-0.991257091658898	0.379899829386363	-2.60925911248772	0.00907385060471858	0.0578072862592346
ENSGALG00000032808	ENSGALG00000032808	276.410248493191	0.207897190703102	0.27233137090846	0.7633978781423	0.445226144987175	0.671557760768317
ENSGALG00000016058	ERG	237.111451872243	0.577544025111165	0.31851645285766	1.81323137291517	0.0697961429309082	0.219830501945532
ENSGALG00000016954	RGCC	13.1760103941579	1.7811310889772	1.02300961990866	1.74106973611473	0.0816713554446251	0.242545272562038
ENSGALG00000038520	STRIP2	81.0758197399877	1.79011010026469	0.684005153606279	2.61710031105277	0.00886802762936747	0.0570306905568368
ENSGALG00000011651	ARL1	2581.61318634257	-0.383288625723972	0.17288007122871	-2.21707813399096	0.0266177527213524	0.11922703625238
ENSGALG00000016955	VWA8	1155.1274778949	0.0719611607431837	0.210375861052631	0.342059970108361	0.732305761562677	0.862190085717335
ENSGALG00000040060	NRF1	219.253713363273	0.526829830551682	0.306977961765476	1.71618127738488	0.0861288688512661	0.250773974680888
ENSGALG00000014189	SULT4A1	247.956393267278	-1.0320841566501	0.390733092597974	-2.64140451935566	0.00825630752374804	0.0546499509035469
ENSGALG00000016059	ETS2	787.83310086643	0.257837099586851	0.271790532348103	0.948661078659721	0.342793015463391	0.580366677295235
ENSGALG00000011662	NUP205	1380.47982295921	0.499321646503913	0.233281669540216	2.14042383822118	0.032320529742867	0.135140979186521
ENSGALG00000029308	PNPLA3	19733.1602879688	-1.35050845009239	0.717181600088882	-1.88307738224882	0.0596898818806545	0.200168622852875
ENSGALG00000016959	DGKH	27.6987201050717	1.32541804841757	0.778298617360752	1.70296852500153	0.0885739588071895	0.254492955472
ENSGALG00000016062	PSMG1	468.573136442712	-0.381467507167949	0.244332547849575	-1.56126357509603	0.11846157414271	0.306561535328877
ENSGALG00000014194	SAMM50	1926.30946493822	-0.29392835572255	0.335108544045102	-0.877113881295102	0.380424785676922	0.616290940812631
ENSGALG00000011682	CNOT4	605.343838954736	0.280035208734893	0.251704358155303	1.11255605897022	0.265899141198908	0.497618217824343
ENSGALG00000016065	BRWD1	1579.81629325305	0.915333721365497	0.253016307561094	3.61768666292182	0.000297247944755408	0.00470691260999091
ENSGALG00000031975	UBE2H	4136.17295476626	0.0472360756310204	0.204306918214762	0.231201547376712	0.817158227936533	0.90847263423206
ENSGALG00000022739	AKAP11	283.193742274161	0.698683153803206	0.342203266318177	2.04171971039452	0.0411793424573545	0.157214052680453
ENSGALG00000026163	TNFSF11	26.9568506592276	1.92853961007425	0.786270133460873	2.45276976448988	0.0141761040200287	0.0784347932515766
ENSGALG00000008003	ZC3HC1	327.983181905817	-0.196162965190234	0.246957033311604	-0.794320220646322	0.427009035285291	0.656933167264681
ENSGALG00000008013	KLHDC10	391.535977719643	0.208634854869074	0.253410991497049	0.823306256909158	0.410333856410765	0.643064863237147
ENSGALG00000016964	ENSGALG00000016964	639.55942039838	0.857202754708204	0.30259573603498	2.83283157238248	0.00461376888480235	0.0363159743140258
ENSGALG00000016067	HMGN1	2136.92328816009	-0.174089876113975	0.173234558054756	-1.00493734084483	0.314927022557451	0.550761137551931
ENSGALG00000014201	PARVB	342.173282298406	0.0368883268449914	0.259325175453606	0.142247380264825	0.88688460822269	0.94459297116232
ENSGALG00000030571	ENSGALG00000030571	328.866585322548	1.16673229460813	0.318054618261868	3.6683394222797	0.000244130947213756	0.00408311318145781
ENSGALG00000028816	gga-mir-6629	2.45431877795383	-2.18639967225562	3.03759524814184	-0.719779790804285	0.471660589663323	NA
ENSGALG00000036140	ENSGALG00000036140	0.598174159634315	-2.83210088213052	4.88447012756345	-0.579817423009458	0.562037746914516	NA
ENSGALG00000016965	DNAJC15	640.378331416279	-0.585364991356366	0.238958955054825	-2.44964659818697	0.0142996486560002	0.0787936186641172
ENSGALG00000011717	ENSGALG00000011717	12.3086306504173	0.654800407843098	1.05554616831962	0.620342745296976	0.535032158407711	0.739559517691353
ENSGALG00000008036	TMEM209	288.649950865375	-0.43822106934711	0.278731757489561	-1.57219641311781	0.115905007054455	0.302132096808811
ENSGALG00000016070	WRB	690.239785740934	-0.583862676025002	0.222177408865376	-2.62791198712189	0.0085910740332033	0.0559643491661962
ENSGALG00000011724	WDR91	600.632242187714	-0.0346248019015765	0.207947486985924	-0.166507431291633	0.867757635481841	0.933722985509951
ENSGALG00000008048	CPA2	2.96451103970599	-0.244215574697861	1.90978023189699	-0.127876271111719	0.89824688976423	NA
ENSGALG00000014203	PARVG	201.670724724025	0.692814047999527	0.316374884177172	2.18985160532385	0.028535000706836	0.124698423187732
ENSGALG00000016125	LCA5L	1.77886828885735	0.132832438442975	2.8575887346629	0.0464840992798232	0.962924407322952	NA
ENSGALG00000016967	ENOX1	161.760707109	0.322694790070087	0.3720520186685	0.867337828793263	0.385756935477371	0.620045791391127
ENSGALG00000044155	TMEM140	1041.35260798366	0.407182494305611	0.229834181710974	1.77163593019275	0.0764550113499385	0.232201240104015
ENSGALG00000016128	B3GALT5	108.22699576646	1.30033278817031	0.601933204610175	2.16026093628185	0.0307524752133595	0.130855833480984
ENSGALG00000016132	IGSF5	1381.60107772052	0.0482232466608473	0.207370628429594	0.232546176023283	0.816113826735382	0.907606715075581
ENSGALG00000047890	PCP4	194.371927272711	-0.380145087267944	0.310310259936681	-1.22504839944871	0.220556985285029	0.446670834606098
ENSGALG00000016969	ENSGALG00000016969	43.5331872249583	-0.0881892509654885	0.553054003270606	-0.159458661259049	0.873307525070293	0.936754629968498
ENSGALG00000016138	DSCAM	1.30510394097206	-3.97329878655842	3.65123057095852	-1.08820812855852	0.276503237088967	NA
ENSGALG00000011738	ARHGDIB	1384.67475800263	0.00409845882849312	0.185200212603681	0.0221298818768832	0.982344350018302	0.992219413166761
ENSGALG00000034932	BACE2	662.748337857362	0.21483216105968	0.239277913991697	0.897835314073886	0.369273354668467	0.605655122705078
ENSGALG00000016140	FAM3B	0.685737484789169	2.76383207812129	4.64710055747446	0.594743333814007	0.55201505085061	NA
ENSGALG00000011740	MGP	248.030564634349	-0.251095656013855	0.357205911408022	-0.702943730757688	0.482090816877712	0.70078961328419
ENSGALG00000036598	SHISAL1	1.49389922158393	0.610370963339838	3.00982162705319	0.202793068484072	0.839296775921183	NA
ENSGALG00000008103	CEP41	56.2887099823933	-0.094017337163921	0.616901762512639	-0.152402445376374	0.878869528477137	0.940263495699949
ENSGALG00000016968	CCDC122	1.12955871793505	-1.95201741971747	4.00024788949611	-0.487974114015058	0.625568176673954	NA
ENSGALG00000028560	OC3	1.87138023563781	0.545096672302631	2.76926908732253	0.196837741336888	0.843954515532201	NA
ENSGALG00000014213	PRR5	262.484450262673	0.744092937574999	0.293159177612691	2.53818742307314	0.0111428292180918	0.0663616272651779
ENSGALG00000051442	TSC22D1	1689.70310683414	0.125530582850632	0.233192078840037	0.538314094865725	0.590360222155632	0.774685799110971
ENSGALG00000008111	MEST	288.320556670284	-0.680301547617256	0.312106385377156	-2.17971044326814	0.0292789319577166	0.126563705164114
ENSGALG00000016971	ENSGALG00000016971	297.038771512306	0.232373110282346	0.256722561514286	0.905152663294125	0.365384515660063	0.602148960139093
ENSGALG00000016972	NUFIP1	265.085544615932	0.00883696457099001	0.289134101854086	0.0305635499732566	0.975617611467916	0.989645612305849
ENSGALG00000011745	ENSGALG00000011745	1196.96717073651	-0.00931214451247858	0.197857511479967	-0.0470649026303023	0.962461499967159	0.98150802586075
ENSGALG00000016142	MX1	941.193489141136	1.17541569428084	0.326722138009833	3.59760039965661	0.00032116653841805	0.00499956783924718
ENSGALG00000011747	ENSGALG00000011747	69.9937462331974	-0.869864612361243	0.552758214488085	-1.57368011828975	0.115561420478164	0.301414182851896
ENSGALG00000008144	COPG2	1283.34228988799	-0.0819008212689886	0.186758598317342	-0.438538423434845	0.660996023113894	0.820015925035973
ENSGALG00000050350	HIST1H2B7	17.8418331879874	1.20176330063197	0.975523276675215	1.23191658196802	0.217980246529422	0.443008276083316
ENSGALG00000053680	HIST1H46L2	57.5261444113558	-0.429352727816361	0.694783123275286	-0.617966547305213	0.53659739030807	0.740263281428743
ENSGALG00000031567	GPALPP1	531.253714793824	0.472111069289461	0.248595446511121	1.8991139054043	0.0575495011958395	0.195599381377189
ENSGALG00000049408	HIST1H2B8	45.6486695125154	0.67871132056816	0.61838832905837	1.097548722502	0.27240159431891	0.504237591828569
ENSGALG00000008162	FBXO18	874.916245695477	0.685981239730527	0.324137886100077	2.11632539467704	0.0343171423739364	0.140254581830299
ENSGALG00000019261	ARHGAP8	93.6863921693974	0.107184150632467	0.407036119023368	0.263328352505035	0.792297508466352	0.89360469430418
ENSGALG00000037322	HIST1H46	25.4119712583901	-0.687880882854305	0.762979963660212	-0.901571359166973	0.367284611074045	0.603705018797256
ENSGALG00000008168	ANKRD16	274.290293437682	-0.198080314384073	0.373992326885363	-0.529637375273716	0.596363375521311	0.777999104303284
ENSGALG00000036908	ENSGALG00000036908	4.6446918622612	1.82077809882729	1.91312474406934	0.951729940492212	0.341233960865924	NA
ENSGALG00000053262	HIST2H4B	45.1232604872521	0.244730297108943	0.549837935307116	0.445095329721561	0.656250863743439	0.817493679518101
ENSGALG00000049859	H2AFJ	37.5022366553672	1.6376493227504	0.756065778561562	2.16601434582329	0.0303100907119986	0.129594691525866
ENSGALG00000016974	GTF2F2	500.983289997459	-0.683321958149473	0.231805070777248	-2.94783007057731	0.00320012919858454	0.0278865397902935
ENSGALG00000049751	ENSGALG00000049751	73.4849279840339	0.451392813438772	0.499460685715409	0.903760448717228	0.366122438141879	0.603115202221952
ENSGALG00000008169	GDI1	6509.81507747708	-0.512796118608981	0.160613029569417	-3.19274295481333	0.00140928335003301	0.0153964786420822
ENSGALG00000031159	HIST1H110	563.50787780031	-0.439776808125384	0.24310603186611	-1.80899175865611	0.0704522837115759	0.220945967171986
ENSGALG00000047126	ENSGALG00000047126	18.3514665203281	0.690470406940309	0.883557842847829	0.781465992893943	0.434528470478654	0.662964581152465
ENSGALG00000035244	ENSGALG00000035244	16.5288175635076	1.87038857218987	1.36786435091879	1.36737869579943	0.171506636458625	0.382403157508842
ENSGALG00000014222	NUP50	2220.24897521814	-0.125926431782578	0.176488474325875	-0.713510795895165	0.475529735051847	0.695747476667694
ENSGALG00000016975	KCTD4	0.754512645866176	-3.18609121015407	4.86295573071179	-0.65517586146887	0.512354533799279	NA
ENSGALG00000051325	ENSGALG00000051325	13.7115064286296	4.58666396685599	1.38525187730331	3.3110685803833	0.000929404279486022	0.0112352252451105
ENSGALG00000025639	ENSGALG00000025639	1.48274427092237	0.585842374228349	3.57804728622338	0.163732429273371	0.86994178717939	NA
ENSGALG00000048097	ENSGALG00000048097	44.1856618334754	1.0000211480685	0.556344829925638	1.79748439147384	0.0722587538617006	0.224810662084854
ENSGALG00000028872	TPT1	38359.2635658393	-0.401072710791074	0.202085066253613	-1.9846726837684	0.0471808998651824	0.172243400746467
ENSGALG00000037167	HIST1H103	7.03982344278346	0.0775298114701927	1.34851964069786	0.0574925341317765	0.954152853173122	NA
ENSGALG00000042491	ENSGALG00000042491	22.1846438314709	0.391036579713267	0.830528081411382	0.470828847892473	0.637762962044625	0.805814706749664
ENSGALG00000017810	ENSGALG00000017810	31.6892918881923	0.33605445381111	0.641401019990792	0.523938134392013	0.600321570023637	0.780824260392615
ENSGALG00000055014	ENSGALG00000055014	0.906880012611183	3.16789849083068	4.12498235671685	0.767978676483859	0.44249985335318	NA
ENSGALG00000016979	SLC25A30	1110.21997617047	-0.511511889028396	0.743194934949297	-0.68826073076412	0.491288605984952	0.7080586244052
ENSGALG00000046198	ENSGALG00000046198	1.50902529173235	-4.18356310159417	4.20612796419759	-0.994635241058881	0.319913701117129	NA
ENSGALG00000048212	H2A-VIII	23.0044995783381	-2.41308544251201	2.83410475832355	-0.851445393973164	0.394521984607299	0.628137663834187
ENSGALG00000016980	COG3	424.83446909094	-0.0623058850911249	0.231102276936807	-0.269603077550646	0.787465632450588	0.890474654908095
ENSGALG00000050250	ENSGALG00000050250	22.1847337626886	-1.34049301553836	1.35374062081596	-0.990214074192722	0.322069494775382	0.558662212390898
ENSGALG00000055101	TASOR2	905.07453255339	0.270801823477704	0.206059559636754	1.31419199359195	0.188781602156282	0.405672454536418
ENSGALG00000031874	HIST1H101	3200.19496947276	0.591831004366337	0.204143743651897	2.89908960117591	0.00374247927637808	0.031117500058596
ENSGALG00000050157	ENSGALG00000050157	0.973669613944763	1.23052923434498	3.545692336689	0.347049071802452	0.728554453121661	NA
ENSGALG00000054083	H2A-VIII	7.73313252196037	-1.95436452723737	1.31383893359132	-1.48752215912433	0.136876955137598	NA
ENSGALG00000016981	SPERT	79.3995021823091	0.356408862301058	0.490364641076561	0.726824147676283	0.467333688389387	0.688378180846582
ENSGALG00000052897	ENSGALG00000052897	15.4597325707003	1.02946432963341	0.940091632783125	1.09506806967922	0.27348681614052	0.505470407256372
ENSGALG00000014226	KIAA0930	1776.14883849157	-0.678812279087291	0.171495800592917	-3.95818601237123	7.55211351233834e-05	0.00164472383438659
ENSGALG00000027571	ENSGALG00000027571	236.842053137598	1.37282688254842	0.299372057042001	4.58568811034965	4.52493658540074e-06	0.000166706205367139
ENSGALG00000026849	SIAH3	2.2975309094804	-4.77914385694895	2.96722297365069	-1.61064534057209	0.107257045471648	NA
ENSGALG00000052030	H2A-VIII	1.39873349252707	0.806777565038908	3.0587872840567	0.263757329332468	0.79196691675026	NA
ENSGALG00000016984	ZC3H13	2404.70069231816	0.341995033259432	0.169888267467968	2.01305857288771	0.0441084677503126	0.164652577476047
ENSGALG00000014227	UPK3A	2.32437085970183	-0.0654429878960573	2.54665196807043	-0.0256976566553155	0.979498492959263	NA
ENSGALG00000008401	ASB13	1046.42882071599	-0.208509624392002	0.22172432640502	-0.940400305968776	0.347012265330246	0.584212195363677
ENSGALG00000050309	ENSGALG00000050309	41.7420791794075	0.919451006698654	0.59555855344111	1.54384653093488	0.122625515861819	0.313070150064343
ENSGALG00000032645	H2A-VIII	60.0553490771883	0.299249475082582	0.50557877201894	0.591894857229827	0.553920997803565	0.752591374757467
ENSGALG00000016985	CPB2	13590.8240527168	0.0962517017974496	0.205435305747987	0.468525609300693	0.639408761638533	0.806972918984857
ENSGALG00000052649	HIST1H2B5	8.56726625400769	-0.126039765051044	1.73576037432478	-0.0726135743823937	0.942113624442719	NA
ENSGALG00000008437	NET1	2321.82288292076	-0.758590453623039	0.281012694974275	-2.69948819818437	0.00694462188584036	0.0487967489927051
ENSGALG00000027064	HIST1H3H	24.565008284772	0.320610873425541	0.766532353531882	0.418261371419343	0.675756029146517	0.828255449086984
ENSGALG00000046904	ENSGALG00000046904	1.72619670006751	0.945082716048537	2.80474518370758	0.336958495031352	0.736148188405007	NA
ENSGALG00000014233	FBLN1	3701.37986489122	-0.49694131469878	0.262594557097934	-1.89242808453736	0.0584339670606898	0.197573816635596
ENSGALG00000051251	ENSGALG00000051251	12.6885157969419	-0.309637112731047	0.986642120187942	-0.313829205540166	0.753650761362375	0.872424841868182
ENSGALG00000016986	LCP1	8625.62368876733	0.190431526171167	0.175803655046155	1.08320572812421	0.278717117793938	0.51171444259427
ENSGALG00000052284	H2A-VIII	270.475109761913	2.48720329556753e-06	0.304916062879221	8.15700974255569e-06	0.999993491647864	0.999993491647864
ENSGALG00000047073	ENSGALG00000047073	0.741372135461186	0.605437881404806	4.62782065075001	0.130825701144379	0.89591319115589	NA
ENSGALG00000011783	HIST1H111R	1.46057447223505	2.00682239303398	3.68166935209918	0.545084906087439	0.585695123281302	NA
ENSGALG00000053511	APOLD1	77.9644726046321	-0.518726914330567	0.761604802697762	-0.681097220622992	0.495809975625081	0.711372222120777
ENSGALG00000011794	DDX47	909.423373869869	-0.582139472147901	0.19534330312422	-2.98008410238521	0.00288169253754396	0.0257893981953074
ENSGALG00000011796	ENSGALG00000011796	794.144446230865	0.5129038309132	0.370561273505501	1.38412691121536	0.166319598036805	0.375867854479019
ENSGALG00000014234	ATXN10	212.146977968893	-0.777400916136911	0.370274217480808	-2.09952753779624	0.0357704229221664	0.143827855586173
ENSGALG00000011798	HEBP1	6773.89334397704	0.292328768781164	0.189524870894369	1.54242958932864	0.122969235821798	0.313642495135483
ENSGALG00000038187	SLC35B4	159.549740311778	-0.170491792865626	0.396574115684444	-0.429911550256818	0.667259983163485	0.823160302089915
ENSGALG00000011799	ENSGALG00000011799	3.19977158007175	-0.0880398403397409	2.28777857873482	-0.0384826753594434	0.969302844312297	NA
ENSGALG00000011800	FAM234B	1909.61611288158	0.377670095767098	0.174125181050803	2.16895737588298	0.0300859200903768	0.128927159340442
ENSGALG00000037842	LRGUK	3.34154267151829	-0.951175743710283	1.82681075257288	-0.520675577571812	0.602592790376875	NA
ENSGALG00000018241	gga-let-7b	2.65538661400182	1.81874861095333	2.40991334318309	0.754694610118665	0.450432241261206	NA
ENSGALG00000008477	EXOC4	1546.74956082295	0.193814789848376	0.180035623902077	1.07653577468531	0.281687710254661	0.515300554037293
ENSGALG00000041470	PPARA	1864.80679146041	1.05082282139545	0.20442406784831	5.14040656981349	2.74144616714249e-07	1.55383762883807e-05
ENSGALG00000011803	EMP1	36.3306783561745	-1.3936202032817	0.646932994663582	-2.15419558868908	0.0312248366700454	0.132178516202608
ENSGALG00000011809	GRIN2B	0.830471638117893	-1.36327362054523	4.45147344862717	-0.30625221879413	0.759412616280697	NA
ENSGALG00000011814	ATF7IP	535.413547663705	0.16232132582071	0.240663722989993	0.674473592463535	0.500010269153699	0.715001207524045
ENSGALG00000047120	ENSGALG00000047120	4.00455168225703	2.55836658589871	2.06639650342758	1.23808116286254	0.215685967778321	NA
ENSGALG00000006489	CHCHD3	1306.1774286045	-0.585850851609091	0.195869376001693	-2.99102832493849	0.00278039701974275	0.0251030671700804
ENSGALG00000016988	RUBCNL	424.42692970134	-0.295822081265892	0.251029327325682	-1.17843633816577	0.238622698098686	0.466654798714667
ENSGALG00000028840	CDPF1	126.833500617347	-0.122132929638918	0.407783821180656	-0.29950410804751	0.764555438040904	0.878472806189953
ENSGALG00000029583	PLBD1	1865.71367846925	0.116507951787001	0.19485930865219	0.597908062965365	0.549901279578411	0.750056532357601
ENSGALG00000051852	ENSGALG00000051852	38.3187283943487	0.600145701117097	0.610702997340995	0.982712879632384	0.325748769956907	0.562740191275641
ENSGALG00000048687	ENSGALG00000048687	3958.24469943786	-0.401412797300147	0.178167145945902	-2.2530124460883	0.0242583642280614	0.111877499708856
ENSGALG00000006473	PLXNA4	1797.5835897777	0.929859193088445	0.181767135711177	5.11566180239514	3.12642806854148e-07	1.74961246721796e-05
ENSGALG00000016144	TMPRSS2	288.16173273411	0.553923940434987	0.304524863913639	1.81897771274294	0.068914830378072	0.218503337033788
ENSGALG00000040189	RIPK4	509.766278474076	-0.108315015759037	0.230026890773578	-0.470879797552255	0.637726575653563	0.805814706749664
ENSGALG00000011838	GUCY2C	39.2244451173208	3.00857456878065	0.673556289095277	4.46670102779648	7.94350180961887e-06	0.00026604713257822
ENSGALG00000014551	ENSGALG00000014551	2239.00448199595	0.421488577228859	0.187224600467734	2.25124570262602	0.0243699797105521	0.111953365213833
ENSGALG00000019178	PRDM15	250.034170191956	0.0990730730095547	0.279884224629423	0.353978767973548	0.723354795101929	0.856943537967821
ENSGALG00000016990	LRCH1	184.185600053354	0.480145045665104	0.32188197331717	1.49168044645976	0.135782937532595	0.332207756667101
ENSGALG00000006409	PODXL	1093.42127938609	0.21078647994073	0.184990840712602	1.13944279148503	0.254518516608163	0.484593609786687
ENSGALG00000011847	TTC26	48.0119837009048	0.899780048230239	0.537510726402753	1.67397598602719	0.0941353189646095	0.264236346122247
ENSGALG00000016148	C2CD2	235.47647707828	0.122602504646728	0.32886671869459	0.372803016168339	0.709295057849768	0.849808523239519
ENSGALG00000011854	UBN2	756.003182387527	0.684361575678349	0.283146447443752	2.41698803519086	0.0156495315263016	0.0838286496903626
ENSGALG00000016991	ESD	7266.81768242944	-0.0951472115788442	0.230958630700471	-0.411966469017735	0.68036400028801	0.83083637715428
ENSGALG00000006356	MKLN1	1831.9378582674	0.048447989142931	0.188328613136844	0.257252407565533	0.796983929545947	0.896723511363704
ENSGALG00000050747	ENSGALG00000050747	1.27275669376192	0.198521745095148	3.18233346693419	0.0623824458240703	0.950258273933295	NA
ENSGALG00000011856	FMC1	503.318236332044	-0.516528993832721	0.271729830746609	-1.9008917512424	0.0573161927629838	0.195169361903839
ENSGALG00000016147	ZBTB21	343.553033608056	0.279613138496303	0.308887933298123	0.905225191255478	0.36534609876603	0.602148960139093
ENSGALG00000048362	ENSGALG00000048362	22.532711839911	1.70934341483049	0.801708838026949	2.13212494830078	0.0329965761832196	0.137275279146186
ENSGALG00000036238	LUC7L2	1841.54924696836	-0.363098470430217	0.194413867725685	-1.86765725448425	0.0618098603834814	0.203870828555296
ENSGALG00000013911	ZC3HAV1	3112.7260387943	0.934445195381716	0.168494275537537	5.54585722512301	2.92517452930686e-08	2.16740725040206e-06
ENSGALG00000011859	GBE	14.0618670331421	0.531757575056271	1.07673850489536	0.493859532875112	0.621405385516852	0.794714565716106
ENSGALG00000012921	ETV6	803.02696331447	0.0223087289878633	0.196089996310342	0.113767807678248	0.909421858613657	0.955833434566362
ENSGALG00000028016	ENSGALG00000028016	493.07244369975	-0.0847247770406314	0.259054734610614	-0.327053574867031	0.743627364412549	0.867434453316063
ENSGALG00000016992	HTR2A	10.4002638255495	1.53931727118138	1.5397518755585	0.999717743888467	0.317447122571977	0.553622772737953
ENSGALG00000041978	K123	2436.32452946585	-1.14846816844959	0.200203812750168	-5.73649498814863	9.66559087635841e-09	7.91325504895936e-07
ENSGALG00000011863	POLDIP3	1324.91009839353	-0.305614007470417	0.183244404156144	-1.66779448942954	0.095356530186938	0.266873530253083
ENSGALG00000016993	SUCLA2	212.017567503271	0.387419111374566	0.28964460681782	1.33756715041563	0.181037578791988	0.39465835100561
ENSGALG00000026856	gga-mir-1727	1.23831433963848	-2.13925106238891	3.85956320862769	-0.554272840410234	0.579392134708727	NA
ENSGALG00000011544	BCL2L14	2256.88800592442	0.0274317008960116	0.195075339272477	0.140621059526625	0.888169310457632	0.944953438520742
ENSGALG00000042471	IL2RA	267.51280982925	-0.537117346516584	0.366967908261644	-1.46366299184294	0.143286051986724	0.343218874390451
ENSGALG00000011866	RRP7A	502.637575045294	-0.422314483619678	0.244312813780302	-1.72858098224616	0.0838841157486617	0.247014881699489
ENSGALG00000011867	SERHL	1003.21858404241	-0.314054412863079	0.240033989976025	-1.30837475515217	0.190746230858993	0.407911522070755
ENSGALG00000006332	RBM17	858.360873355824	-0.113186110205788	0.200994136770947	-0.563131402856667	0.573345409321213	0.764629948525347
ENSGALG00000031503	LRP6	455.093138531787	0.638077005473584	0.351186868143961	1.81691590248192	0.0692299913093618	0.218983394881008
ENSGALG00000016994	NUDT15	1043.52263549735	-0.636445086609982	0.216606571564861	-2.93825382125769	0.00330066674529724	0.0285935617523693
ENSGALG00000023193	SOCS1L	108.97110738291	0.0730579865895333	0.376770253323231	0.193905930590696	0.846249539897153	0.922817239132436
ENSGALG00000011872	ENSGALG00000011872	254.070914397486	0.498483981153181	0.279298227278438	1.78477316526693	0.0742981177076454	0.228634787739327
ENSGALG00000025388	gga-mir-1581	0.598174159634315	-2.83210088213052	4.88447012756345	-0.579817423009458	0.562037746914516	NA
ENSGALG00000016164	ABCG1	38.4537670260905	1.42213813118505	0.626109571839479	2.27138857980861	0.0231234651354496	0.108446434968695
ENSGALG00000040369	PFKFB3	303.496293021027	-0.283459680923262	0.287701047814331	-0.985257728731645	0.324497490673642	0.561536602054333
ENSGALG00000011878	TCF20	921.67014993822	0.27427947332506	0.197166685401647	1.39110455078315	0.164193725114208	0.373277575623885
ENSGALG00000011894	CYP2D6	18838.8615495197	-0.104746145329175	0.237195558358848	-0.441602473730586	0.658776893620541	0.819293356019795
ENSGALG00000016169	TMPRSS3	1.05161416593991	-0.379091075540189	3.44271083804753	-0.110114120346855	0.912318869839658	NA
ENSGALG00000035223	NDUFA6	1453.86112519464	-0.485271705991685	0.271255392024543	-1.7889845520482	0.0736173034535488	0.22738335223841
ENSGALG00000016173	UBASH3A	232.741197383787	0.704009115386123	0.372672746365715	1.88908129787215	0.0588809360236112	0.198610848036917
ENSGALG00000011897	SMDT1	330.154400117297	-0.276527322271886	0.309115228795809	-0.894576832558937	0.371013340884304	0.607650029655288
ENSGALG00000011898	PHETA2	223.167487949873	-0.276755908283385	0.281755686991207	-0.982254914670177	0.325974279848339	0.562869011017904
ENSGALG00000047528	gga-mir-12212	0.906880012611183	3.16789849083068	4.12498235671685	0.767978676483859	0.44249985335318	NA
ENSGALG00000038710	MANSC1	169.122038772654	-0.102574888846329	0.336726774113857	-0.30462350110492	0.760652918922079	0.876481353038571
ENSGALG00000011900	NAGA	2206.29255430531	-0.384610184668658	0.173744723797154	-2.21365101778681	0.0268527948778573	0.119790737628123
ENSGALG00000034970	ENSGALG00000034970	116.520520462398	0.898954536070325	0.373379614278095	2.40761547147772	0.0160570834555788	0.0851396283171602
ENSGALG00000040393	BORCS5	640.455662677824	-0.467018393240613	0.330046358914969	-1.41500846964633	0.157066012757474	0.362938324639042
ENSGALG00000028155	DUSP16	807.786198808792	0.0700008341615376	0.196151081940468	0.356872026751211	0.721187612014958	0.855555572285724
ENSGALG00000016185	SLC37A1	163.069875782465	-0.237021856280832	0.334151860935563	-0.709323765599313	0.478123583695651	0.697925719849816
ENSGALG00000037030	CREBL2	1865.77194843057	0.346181307357509	0.205103049832531	1.6878408567799	0.091441782327158	0.260144221150814
ENSGALG00000011908	WBP2NL	2227.06138957872	-0.482149784850669	0.201602579843144	-2.39158539154511	0.0167757810710084	0.0879435511244206
ENSGALG00000009279	SFMBT2	224.14653347723	0.539850573028699	0.329019202832734	1.64078743240755	0.100841547964578	0.27661239390944
ENSGALG00000026896	ENSGALG00000026896	110.236938845588	-0.675098243280021	0.448684156719039	-1.50461796604679	0.132422324561814	0.327070207131044
ENSGALG00000016186	PDE9A	14.9334059271467	0.171639042212086	0.916157187685652	0.187346717920395	0.851388795774764	0.92572303642898
ENSGALG00000016995	MED4	219.94646495155	-0.0394057643215314	0.294281190887218	-0.133905140871315	0.893477585072574	0.947133487900845
ENSGALG00000029446	ENSGALG00000029446	70.0501572150609	0.695097920756598	0.449616135450918	1.54598081774687	0.122109200572895	0.31216929976837
ENSGALG00000016996	ITM2B	4592.3357846348	-0.0688060206710001	0.161632241571086	-0.425694898506615	0.670330179865006	0.824612033514484
ENSGALG00000022980	CDKN1B	2134.64040528676	-0.200167160479681	0.20762214056811	-0.964093520719755	0.334999040835214	0.572563437963589
ENSGALG00000016187	WDR4	477.185534431051	-0.614254933784853	0.237368959726068	-2.58776435846424	0.00966010390239677	0.0604919537570766
ENSGALG00000036730	MRPS35	686.354661668114	-0.450587294036598	0.206148764934709	-2.18573850868962	0.0288347418282397	0.125429708385682
ENSGALG00000022813	NDUFV3	966.912432665045	0.0778290693362238	0.279955912515225	0.278004735234843	0.781008723795788	0.887087325828855
ENSGALG00000006891	ITIH5	284.638176205818	-0.0619530858479826	0.314488099941265	-0.196996598152849	0.84383019990299	0.921508434854949
ENSGALG00000049127	ENSGALG00000049127	1.10118259021177	-3.72228630835683	3.83578369176178	-0.97041090099822	0.33184171716214	NA
ENSGALG00000017296	KLHL42	140.334379558472	-0.297307964731228	0.336775674915636	-0.882807123185798	0.377340491195339	0.613241874123732
ENSGALG00000011914	CENPM	48.8598642928132	0.208817919337133	0.592768212038295	0.352275839183567	0.724631405809884	0.857646469325048
ENSGALG00000019322	TNFRSF13C	6.298420497808	-2.18302119356143	1.44810166816258	-1.50750547531055	0.131681141458508	NA
ENSGALG00000006833	ITIH2	64410.2900585525	0.0101907178612939	0.200246757952246	0.0508908007575538	0.959412535944644	0.980123002662757
ENSGALG00000017295	PTHLH	1.16148739241789	3.52347702016872	4.65853361141534	0.75634895314155	0.449440004984458	NA
ENSGALG00000016191	PKNOX1	237.229912727964	0.314729691890052	0.311247417881505	1.01118812175937	0.311926399836249	0.54772068485246
ENSGALG00000016997	RB1	1033.69890417547	-0.360617187490043	0.251499086614284	-1.43387076408397	0.151609146296816	0.355082706172301
ENSGALG00000041687	SREBF2	8704.261200496	-0.759182944188329	0.198125631760738	-3.83182598557031	0.000127195695617307	0.00251415277343121
ENSGALG00000011918	CCDC134	448.610689223637	-0.64737774007169	0.230681104488929	-2.80637524042529	0.00501023098234824	0.038522141170368
ENSGALG00000030702	KIN	321.232473794449	0.0907740596763069	0.256455529686647	0.353956336161751	0.723371606250206	0.856943537967821
ENSGALG00000031186	ENSGALG00000031186	94.0252746844857	1.59546476054817	0.482936166607374	3.30367628450009	0.000954259522416274	0.0114542806435648
ENSGALG00000050576	ENSGALG00000050576	73.7583871361755	1.4505998363762	0.571456664162068	2.53842491889254	0.0111352693059239	0.066348708946927
ENSGALG00000031666	CCDC91	83.2073009615336	1.03378445788302	0.435383859241615	2.3744207230919	0.0175765101702839	0.0907777470360108
ENSGALG00000011931	SNU13	1675.17386661036	-0.622562259059106	0.205223953521878	-3.03357502072846	0.00241674613754565	0.0225755836323698
ENSGALG00000016196	ENSGALG00000016196	2237.54720961537	0.336976427440996	0.197381083925347	1.70723769846378	0.0877778807013533	0.253042081179661
ENSGALG00000011932	XRCC6	291.543390720192	-0.0112982133114412	0.255233583816472	-0.0442661703938042	0.964692237343879	0.982923342082805
ENSGALG00000006753	ATP5C1	5985.98276298312	-0.40722869079259	0.196775025817268	-2.06951410170697	0.0384978694212395	0.15081032909658
ENSGALG00000047248	DESI1	7009.87792728561	-0.272232122705251	0.171631242272565	-1.58614550067128	0.112706307301474	0.297063544065867
ENSGALG00000038599	PMM1	2937.51174702178	-0.543118926729991	0.168236347843828	-3.2283090645439	0.00124524356530403	0.0139490417285704
ENSGALG00000017291	FAR2	178.811336947279	0.906231777559126	0.420690605907811	2.15415263576795	0.0312282038657175	0.132178516202608
ENSGALG00000011947	POLR3H	412.789967002026	-0.0337729057691941	0.254728588400529	-0.132583884601482	0.894522478116002	0.947532275956596
ENSGALG00000006731	TAF3	855.253007732438	-0.169208653072212	0.202733002786292	-0.834637926468147	0.403921601232719	0.637354263288176
ENSGALG00000016198	U2AF1	1540.20680967486	-0.187094796497347	0.181568193192667	-1.03043816875357	0.302804363516564	0.538243998762048
ENSGALG00000029270	GATA3	72.2275145081521	1.59147157013915	0.613877235637592	2.59249158911423	0.00952835111731944	0.0600354018380085
ENSGALG00000011950	ACO2	6925.43822882218	-0.197406883378752	0.182412658940646	-1.08219947302552	0.279163902613058	0.512180224146767
ENSGALG00000017290	ENSGALG00000017290	175.359739619937	0.124319811436866	0.316458228373943	0.392847460708033	0.694432148359976	0.840658413992183
ENSGALG00000011953	PHF5A	895.338784944574	-0.389147236425926	0.20585911927672	-1.89035704511504	0.0587102241975955	0.198287166674996
ENSGALG00000017289	C12orf4	297.6266782922	0.359052783861174	0.289803565008043	1.23895226703374	0.215363175696354	0.439914030380524
ENSGALG00000011957	TOB2	2526.6445868208	0.00610497643424498	0.193176215601636	0.0316031474953135	0.97478853330681	0.989182885787928
ENSGALG00000016199	CRYAA	0.598174159634315	-2.83210088213052	4.88447012756345	-0.579817423009458	0.562037746914516	NA
ENSGALG00000011958	TEF	844.496416442754	-0.61783282534572	0.22017479261236	-2.80610154330191	0.00501448874498095	0.0385325401070002
ENSGALG00000027791	FGF23	273.805585784394	-0.966937901718471	1.50280215811955	-0.643423285290193	0.519949478206341	0.730028418068731
ENSGALG00000034590	CELF2	160.629126795931	1.18358850175545	0.381663321776194	3.10113242280457	0.00192782055889	0.0192535271630708
ENSGALG00000016998	LPAR6	314.575468512703	0.199067878308539	0.269396953004824	0.738938863592027	0.459944121902861	0.681612186119287
ENSGALG00000041988	SIK1	5214.16992628816	0.867264852589982	1.04166992576435	0.83257165359133	0.405086351337705	0.638194570600412
ENSGALG00000026776	ENSGALG00000026776	340.170852177236	-0.0282122887480822	0.295911274854381	-0.0953403643100976	0.924044482574841	0.962985703078367
ENSGALG00000011965	ZC3H7B	1706.01016161832	0.254777802058178	0.175181598812574	1.45436395023865	0.145845429068169	0.347217767684191
ENSGALG00000017000	RCBTB2	286.905684015483	0.610376079835646	0.262935168673007	2.32139383603996	0.0202655979110369	0.0998909556549693
ENSGALG00000017283	CCND2	957.56436275781	0.409546640847382	0.219518773718096	1.86565656281097	0.0620894305462853	0.204195959474012
ENSGALG00000011966	RANGAP1	2768.89090679224	-0.560220776783987	0.225852928758487	-2.48046717774934	0.0131210343182941	0.0744329675635307
ENSGALG00000016202	HSF2BP	30.4349025425041	-0.856900591757454	0.688134433675163	-1.24525172673158	0.213039234055828	0.437119331881567
ENSGALG00000017282	NDUFA9	3357.59147196631	-0.41707964426447	0.165024791013482	-2.5273756852108	0.0114918500053008	0.0676804647514674
ENSGALG00000011970	CHADL	226.218139134964	0.858670273235645	1.21723194340412	0.705428639043339	0.480543526623624	0.699456627920229
ENSGALG00000035696	RRP1B	737.429785558089	-0.101369706420982	0.200070947921171	-0.5066687966157	0.612387228030656	0.78924223159757
ENSGALG00000050065	CYSLTR2	866.050322698995	0.587636071810739	0.229534045769531	2.5601259710325	0.0104634227880002	0.0638345797779421
ENSGALG00000016205	PDXK	1095.84913129003	-0.194113260996897	0.235829053361289	-0.823110037674266	0.410445421189728	0.643163707613346
ENSGALG00000011976	L3MBTL2	365.153851791766	0.0448852617502976	0.293139000144469	0.153119379298478	0.87830413361631	0.939734408208545
ENSGALG00000017002	FNDC3A	4911.99090584755	0.384686818771014	0.175856191985597	2.18750795424093	0.0287054631861464	0.125031382015718
ENSGALG00000040681	ENSGALG00000040681	1.82181181136595	2.54658602850437	2.85081090334323	0.89328479329089	0.371704679375845	NA
ENSGALG00000031932	AGPAT3	2915.17495189269	-0.512398642275959	0.162789290905598	-3.14761886009503	0.00164606168378366	0.0171768026058401
ENSGALG00000049435	ENSGALG00000049435	0.442285055644028	2.1353072324576	4.89469700292167	0.436249114333946	0.662655997024284	NA
ENSGALG00000022804	ENSGALG00000022804	1671.12621313432	0.247805601397926	0.184288880124612	1.3446584581249	0.17873555576926	0.391855418917441
ENSGALG00000052262	KCNA5	1.0060168611549	-3.59913529571205	4.84360927390884	-0.743068875332199	0.457439982285955	NA
ENSGALG00000045726	ENSGALG00000045726	487.194688140818	-0.139660993053329	0.219324054228844	-0.636779187510394	0.524268684572667	0.732088393713127
ENSGALG00000053526	NTF3	7.68150005433783	2.1793295059142	1.40069354955167	1.55589315493868	0.119733501369858	NA
ENSGALG00000017271	ANO2	3.13253259649659	-0.406789668614295	2.41403509227639	-0.168510254849154	0.866181876826316	NA
ENSGALG00000019171	GATD3A	5148.53412007239	-0.40184543322886	0.162280566950875	-2.47623878064529	0.0132774745449055	0.0750635741215181
ENSGALG00000046714	ENSGALG00000046714	10.3116728268377	-6.95081121223343	4.79054596417992	-1.4509434340483	0.146795612037595	0.348519343157035
ENSGALG00000011992	EP300	1572.43452206622	0.222428415534613	0.231928333806624	0.959039423445643	0.337538885142314	0.575149384384492
ENSGALG00000045925	ENSGALG00000045925	17.2171591672517	1.83414569815916	0.981159304754214	1.86936585045038	0.0615719322948678	0.203648014470531
ENSGALG00000031637	ICOSLG	812.253276730044	0.476471611407413	0.249669269234277	1.90841112672267	0.0563380998666956	0.193614085952973
ENSGALG00000011993	RBX1	712.179374669084	-0.893629883486936	0.293979391260694	-3.03977050790777	0.00236758480016548	0.0223020434691725
ENSGALG00000025224	gga-mir-1683	30.8546302902962	0.582377829792627	0.683212007517171	0.852411584376304	0.393985692772481	0.627754954738277
ENSGALG00000012003	XPNPEP3	839.903582747174	-0.0699257392584488	0.202027588035868	-0.346119754921957	0.729252717653942	0.86081321583219
ENSGALG00000026773	gga-mir-222a	0.830471638117893	-1.36327362054523	4.45147344862717	-0.30625221879413	0.759412616280697	NA
ENSGALG00000017272	VWF	5120.02109120319	0.823766077096259	0.205789701830123	4.00295092402763	6.25572824066811e-05	0.00140865405188423
ENSGALG00000018247	gga-mir-221	5.23576092837641	-0.400545377734001	2.01343983601182	-0.198935856224735	0.842312920831796	NA
ENSGALG00000017003	MLNR	1.59261749740035	3.98000795627612	3.31066161119193	1.20217902754586	0.229294173054396	NA
ENSGALG00000012007	ST13P5	4597.89246797411	-0.392998826631543	0.162363818028899	-2.42048278614385	0.0154999131317475	0.083272809890956
ENSGALG00000016215	DIPK2B	148.525200745902	0.449716903507816	0.344188079634496	1.30660220419424	0.191347847651413	0.408565948814428
ENSGALG00000017004	CDADC1	157.217621782619	0.159533996875096	0.336123773863375	0.474628720966171	0.63505163122182	0.80445938728701
ENSGALG00000012013	SLC25A17	458.46925542628	-0.361134437283761	0.224563524296111	-1.6081616033402	0.107799790116228	0.288081526558842
ENSGALG00000017005	CAB39L	245.015952121266	0.786611098789924	0.293345862523465	2.68151420996095	0.00732898017161315	0.0506008662238965
ENSGALG00000016217	ENSGALG00000016217	1451.13538738494	0.660672327504532	0.193360232802278	3.41679526306791	0.000633629118624041	0.00836201293563249
ENSGALG00000012024	MRTFA	680.198665166281	0.199107794078211	0.237695598414111	0.83765873413999	0.40222239579119	0.636233357019815
ENSGALG00000049014	ENSGALG00000049014	4.41901928554088	0.121632346074422	1.83121047404915	0.0664218274185982	0.94704199280725	NA
ENSGALG00000012033	SGSM3	480.367415407267	0.0625152204230571	0.265596949498359	0.235376274242349	0.813916699243076	0.906379276411496
ENSGALG00000035563	USP6NL	351.000698080137	-0.0126615131061371	0.261080206073799	-0.0484966413063044	0.961320441143402	0.981025473554265
ENSGALG00000006690	ECHDC3	2890.18183190298	-0.296165712032607	0.176568838000874	-1.67733851219625	0.093476305677202	0.26333395118877
ENSGALG00000028187	FUNDC1	564.492272239002	-0.408628652751207	0.256485396779089	-1.59318486698546	0.111118725060476	0.293871914352361
ENSGALG00000012034	ADSL	22124.3745917727	0.0257784081610311	0.313876164775605	0.082129231378434	0.934543948359863	0.967662541288566
ENSGALG00000055058	ENSGALG00000055058	1972.86946908772	-1.650102195168	0.281767716189654	-5.85625002566773	4.73435307985298e-09	4.15839237735696e-07
ENSGALG00000017006	SETDB2	273.957434829177	0.0942571016933986	0.266463472997035	0.353733668008025	0.723538488432143	0.856951754234075
ENSGALG00000016221	EFHC2	6.01756290670559	0.797008579022284	1.44137131443085	0.552951603131491	0.580296550553411	NA
ENSGALG00000033772	UPF2	1032.8447221626	0.302532631375337	0.210826061456019	1.43498687631865	0.151290837366959	0.354705740851685
ENSGALG00000019094	PHF11	441.99579309314	0.361326079903822	0.311110388860275	1.16140795306614	0.245476036229873	0.47411917748782
ENSGALG00000003674	DHTKD1	3898.78952709913	-0.108526105111113	0.177842921110454	-0.610235731810263	0.541705663121937	0.744779867549587
ENSGALG00000036300	SEC61A2	735.28751465337	-0.681620488617446	0.199637939902387	-3.41428332185118	0.000639500372677174	0.00842273430269847
ENSGALG00000016222	NDP	0.453440006305592	2.16787253451077	4.89226976970727	0.443122034670726	0.657677468059725	NA
ENSGALG00000012050	TNRC6B	705.466948926568	0.617607284127592	0.300059336377238	2.05828384340333	0.0395628941962938	0.153530828085754
ENSGALG00000017008	RCBTB1	283.972311968008	0.966182254753014	0.335480465537163	2.8799955705498	0.00397680758080605	0.0325783810649973
ENSGALG00000013967	NUDT5	14055.2057925239	-0.306224029911686	0.171216768074294	-1.78851658839169	0.0736927017741874	0.227510778312628
ENSGALG00000012056	GRAP2	190.501319238796	0.524844960063719	0.331625220183601	1.5826448898342	0.113502425852551	0.298507779946982
ENSGALG00000032836	ENSGALG00000032836	838.360745644294	1.79335994944339	0.268795689229987	6.67183299918533	2.52627954638426e-11	4.13654884243141e-09
ENSGALG00000014038	CDC123	723.203587437232	-0.296355789860938	0.222895608387297	-1.3295721347098	0.183659284227172	0.398596963620978
ENSGALG00000016224	MAOA	2721.92163374639	0.879715648189156	0.170699626351977	5.1535885988128	2.55548251216504e-07	1.46724521899761e-05
ENSGALG00000017274	CD9	128.657185521643	0.623146300435814	0.355219687853676	1.75425608924161	0.0793866362105008	0.237972762282071
ENSGALG00000035051	ENSGALG00000035051	2.67769651532495	1.8294681011793	2.55092452118054	0.717178452748826	0.473263992808346	NA
ENSGALG00000033051	CAMK1D	2398.85452366438	-0.409488063547632	0.17374499225042	-2.3568337610412	0.0184314959774798	0.0939001951129813
ENSGALG00000022733	ARL11	26.1811129180701	0.247261600539925	0.717151447095591	0.344782962568528	0.730257542495565	0.861231174294743
ENSGALG00000017009	KPNA3	893.31043511666	-0.0343226111346005	0.204089365330731	-0.168174422410399	0.86644606230116	0.93314446807148
ENSGALG00000029810	RPS19BP1	555.8249597063	-0.658659217941282	0.224923784095276	-2.92836624899695	0.0034074840200886	0.0291933448866862
ENSGALG00000017010	SPRYD7	1222.59246701999	-0.6420245690686	0.20249110443105	-3.1706309809141	0.0015210823998654	0.0162515958792266
ENSGALG00000017276	ENSGALG00000017276	14.9032322704571	-0.594809633027141	1.10507827574232	-0.538251132144996	0.590403683737744	0.774685799110971
ENSGALG00000012135	ATF4	19313.4997699542	-0.92384385884976	0.185558426357525	-4.97872221156771	6.40054292303561e-07	3.22777189308826e-05
ENSGALG00000013272	PRMT8	382.701315896583	1.12759076034651	0.266019653168761	4.23874983263424	2.24767955694281e-05	0.000622358537864978
ENSGALG00000030140	CCDC3	8.82741174031737	0.114655338637662	1.26312334725233	0.0907712923580043	0.927674321237669	NA
ENSGALG00000012144	MIEF1	240.732448103084	-0.0489568456688209	0.291005333418167	-0.168233499688032	0.866399587570499	0.93314446807148
ENSGALG00000042400	CASK	1211.4064882714	0.102209898100062	0.184279670756538	0.554645543268293	0.579137131119458	0.768109577003738
ENSGALG00000013738	OPTN	2523.43631096463	0.204560278240407	0.217380552541911	0.94102382135112	0.346692651819185	0.583896462359091
ENSGALG00000028989	ENSGALG00000028989	25.3848357194501	0.534527171981015	0.804615987474785	0.664325815422312	0.506481801817721	0.719501490928548
ENSGALG00000017011	TRIM13	244.613283800099	-0.112914609491482	0.318471705839958	-0.354551463822113	0.722925642951212	0.856621352851061
ENSGALG00000036743	MGAT3	1136.02191656184	0.348882803423014	0.211524525519999	1.64937282126194	0.0990712792277357	0.273177209230241
ENSGALG00000047524	ENSGALG00000047524	0.752527086122749	0.649368426092642	3.90279407716641	0.166385521053191	0.867853567659157	NA
ENSGALG00000014347	ENSGALG00000014347	231.915374037974	0.307410925758095	0.278454203302318	1.1039909691158	0.26959705519839	0.501427265831979
ENSGALG00000017012	KCNRG	36.7488393709987	0.241125961737398	0.61486860908302	0.392158516755311	0.69494109300306	0.840781584414257
ENSGALG00000012150	TAB1	435.068302934495	-0.260165254129476	0.242924849872488	-1.0709701138687	0.284182867808119	0.517956164523032
ENSGALG00000014346	TSPAN9	239.820089359722	-0.187662677214133	0.301840331750216	-0.621728302927491	0.534120537715395	0.738998611696149
ENSGALG00000017015	RNASEH2B	273.555725136005	0.00798390054012457	0.269482461017513	0.0296267909606396	0.976364698591746	0.989779833596082
ENSGALG00000027665	SYNGR1	220.426796877632	-0.151339616462027	0.328213019398779	-0.461101807415353	0.644725565074199	0.810394847321448
ENSGALG00000044763	GPR82	50.541671986233	0.690799107354816	0.542567169012204	1.27320476948962	0.20294538856474	0.423617357339337
ENSGALG00000017016	FAM124A	5.77710409490855	-0.652484175614584	1.92422474235229	-0.339089380389604	0.734542398251283	NA
ENSGALG00000016227	GPR34	851.17319835359	-0.313174128393861	0.196616342948107	-1.59281839799308	0.111200936582963	0.294027614348607
ENSGALG00000012172	RPL3	28355.1419245763	-0.24742644482363	0.174899845793559	-1.41467503130722	0.157163798425303	0.363083688994041
ENSGALG00000016228	NYX	11.7392511912335	0.137854420530235	1.04743786760069	0.13161107192545	0.895291927580779	0.947855375356588
ENSGALG00000017018	INTS6	1385.55721223243	0.640137781454495	0.294826859702352	2.17123291310961	0.0299135705843852	0.128479173141419
ENSGALG00000016231	DDX3X	12837.6911229306	0.301665835751928	0.183393990767341	1.64490578175285	0.0999892424237653	0.275030846928829
ENSGALG00000014342	TEAD4	355.216934716776	0.117849930845292	0.245452864282707	0.48013263642161	0.631133082910209	0.801332383557161
ENSGALG00000034198	MCM10	42.39864958398	0.666845794371672	0.673462313247676	0.990175368768451	0.322088409592821	0.558662212390898
ENSGALG00000053773	ENSGALG00000053773	4.5818425709002	-2.00941550586293	1.76067002127064	-1.1412788776927	0.253753889100492	NA
ENSGALG00000017019	WDFY2	1794.42522354791	0.225926776127713	0.218703066643217	1.033029758546	0.3015899725532	0.536983193176681
ENSGALG00000048520	ENSGALG00000048520	2.28794294583496	0.000912279463474952	2.20074322236577	0.000414532442587402	0.99966925097358	NA
ENSGALG00000012178	PDGFB	104.999306137143	0.257142176823621	0.423310287338916	0.607455534426321	0.543548643199413	0.745741766292937
ENSGALG00000051529	ENSGALG00000051529	1.11840376727349	-1.9837682365844	4.01169254483733	-0.494496578292702	0.620955522283135	NA
ENSGALG00000041236	CBX7	74.6373863422179	0.747107677120788	0.532148268298084	1.40394645933959	0.16033479351916	0.368037446598238
ENSGALG00000048038	ENSGALG00000048038	50.9938731389353	0.354657074419023	0.633193023108658	0.560108942258769	0.575405131367738	0.766340162037677
ENSGALG00000036867	CBX6	124.28244569558	0.378331580058367	0.35017148741571	1.08041800561913	0.279956081365711	0.513278615863066
ENSGALG00000035636	PHYH	4071.19163983228	-0.348130351606633	0.200641480083903	-1.7350866404148	0.0827254602457586	0.244634956352173
ENSGALG00000016232	RPL8	25574.4486985263	-0.493570459025836	0.161340023739046	-3.05919416389913	0.00221933260704341	0.0212527136225391
ENSGALG00000041604	NPTXR	1388.88015811756	-1.8136256072718	0.272960784221807	-6.64427167602967	3.04720068411776e-11	4.81233815380589e-09
ENSGALG00000017021	ATP7B	2503.9060760369	0.398516283306866	0.342738324478432	1.16274211211517	0.244934150077075	0.473694552103264
ENSGALG00000016236	ENSGALG00000016236	3517.09996919018	0.125825475495902	0.186840286676393	0.673438677140504	0.500668249509212	0.715408425210658
ENSGALG00000043451	DNAL4	393.387760977736	-0.4398327513614	0.322917713250423	-1.3620582994167	0.173179487170647	0.384865874387447
ENSGALG00000048223	ENSGALG00000048223	29963.6940388258	-0.670011754151214	0.24160076650054	-2.77321866091727	0.00555048112221145	0.0412630621378634
ENSGALG00000017022	ALG11	262.904393040569	-0.106024648435145	0.293483512216901	-0.361262708198705	0.717903068431384	0.853491251040287
ENSGALG00000034504	ENSGALG00000034504	41347.0625330782	-0.689071426481657	0.229751486801948	-2.99920333954424	0.00270686586424536	0.0246235678720755
ENSGALG00000014575	SEPHS2L	697.98945386757	-0.152552482058994	0.204054585105723	-0.747606244573992	0.454697697027057	0.678287656694394
ENSGALG00000028230	SUN2	2620.27466568422	0.139650631039084	0.27791427975281	0.502495341956864	0.615319128163254	0.791252433277995
ENSGALG00000016238	MED14	1057.04623800889	0.428238379867454	0.235423891787874	1.81900985756073	0.0689099261843466	0.218503337033788
ENSGALG00000017023	NEK5	10.9872830345222	1.24404970131932	1.54419939030375	0.80562763405483	0.420457586908025	0.651235428606929
ENSGALG00000013424	TULP3	841.795040996484	-0.30644943203686	0.351699562799182	-0.871338677813032	0.383569257758935	0.61850410161828
ENSGALG00000030783	GTPBP1	2113.48469046588	0.0588674122807719	0.176448653987546	0.333623470343541	0.738663705272796	0.865220941714483
ENSGALG00000006682	BEND7	1733.56796561199	-0.0801198050484244	0.192926601763023	-0.415286457731929	0.677932213661007	0.829803170512669
ENSGALG00000017024	NEK3	87.2428429622605	-0.320548626329163	0.64239533079457	-0.498989657867969	0.617786669919469	0.792734578477352
ENSGALG00000016241	ATP6AP2	2067.03333591299	-0.231116661038754	0.17084456181656	-1.35278910011142	0.176123015913932	0.388565799560515
ENSGALG00000013422	RHNO1	4.73334198267633	0.78953651063291	1.76256267053213	0.447948049639872	0.654190689707549	NA
ENSGALG00000041766	JOSD1	284.432032511294	0.141199652155757	0.269017891054277	0.524870861199595	0.599672966952002	0.780648233478767
ENSGALG00000043593	ENSGALG00000043593	695.608728016637	-0.122220266259971	0.243490749734227	-0.501950346751884	0.615702448773635	0.791438416174134
ENSGALG00000019316	TOMM22	3098.88150565683	-0.470036925235576	0.244611789350246	-1.9215628424293	0.0546607878601915	0.189655385137366
ENSGALG00000013420	FOXM1	105.367548926145	1.01316430541068	0.510610819835067	1.98422020461286	0.0472312971108667	0.172379937694393
ENSGALG00000012218	CBY1	130.780414716513	0.0290644864622696	0.355306459032795	0.0818011767683257	0.934804820286492	0.967662541288566
ENSGALG00000017025	CKAP2	133.344161825257	0.818314176486156	0.444309312344935	1.84176688120114	0.0655092564283101	0.211398848663912
ENSGALG00000016245	BCOR	413.4242340465	1.30972807233197	0.280423998877009	4.6705277635899	3.00426873580549e-06	0.000116849314495566
ENSGALG00000012236	DMC1	8.72495288696427	0.689173334952974	1.41353459405386	0.487553214369165	0.625866341481815	NA
ENSGALG00000037360	DDX17	5672.07642211004	0.706062504272705	0.23433138806327	3.01309402085762	0.00258598786077319	0.0238014968753885
ENSGALG00000014335	ITFG2	531.336043007392	0.411163052229697	0.21451449352547	1.91671455607674	0.0552742050001546	0.190994755414212
ENSGALG00000044020	ENSGALG00000044020	695.368129466801	1.36515773918192	0.31278205958212	4.36456534945063	1.27375768210873e-05	0.000390158155607577
ENSGALG00000034992	FRMD4A	130.72146005026	0.294599970322198	0.356086882486709	0.827326095993425	0.408052256504495	0.640624654121581
ENSGALG00000041078	MID1IP1	2830.54958678903	-1.56015934506393	1.08159877144675	-1.44245665421482	0.149173591252148	0.352232391094398
ENSGALG00000016251	ENSGALG00000016251	637.8429584914	0.285490392009561	0.229378457662673	1.24462599896546	0.213269258979839	0.437388307074317
ENSGALG00000050213	ENSGALG00000050213	9.46643431554698	-0.3921880441663	1.15500373670555	-0.339555649650925	0.734191182034519	NA
ENSGALG00000032313	KDELR3	56.8020665195953	-0.26273690689046	0.490366945575211	-0.535796528010802	0.592099182022805	0.775682679886257
ENSGALG00000017026	VPS36	566.949478811542	-0.358845002832781	0.237652222353743	-1.50995854058812	0.131054003537174	0.325256221727833
ENSGALG00000012254	KCNJ4	22.4724718304249	-1.56402997700183	1.14800501313643	-1.36238950100818	0.17307499533905	0.384762598588973
ENSGALG00000016254	OTC	48.0578541215055	-9.17044849923329	4.16857397222942	-2.19990062796674	0.0278139461625524	0.122720015952739
ENSGALG00000053778	ENSGALG00000053778	13.2250986266739	0.299479350710945	1.02844728104523	0.291195626874114	0.770901706976889	0.882104161818176
ENSGALG00000014331	FKBP4	4550.86548066165	-0.329369300932938	0.163332186154863	-2.01656090380526	0.0437413564500963	0.163758569976608
ENSGALG00000028083	THSD1	39.5750243080763	1.03151892009781	0.605752175966333	1.70287282658501	0.0885918702717503	0.254492955472
ENSGALG00000033226	FAM107B	741.739245129263	0.0125377341366497	0.203239241628895	0.0616895341478542	0.950810074635923	0.975932822148314
ENSGALG00000032257	CSNK1E	569.270430117592	-0.168056122037538	0.213259388773096	-0.788036217323806	0.430675521592398	0.660199889375864
ENSGALG00000012272	TMEM184B	2543.09749056332	-0.412274707934708	0.177855733521642	-2.31802877405997	0.0204477573070322	0.100191337636241
ENSGALG00000036284	RPGR	49.8113951716332	0.913397007769518	0.644779682639194	1.41660327141641	0.156598951534412	0.362515683396026
ENSGALG00000012277	MAFF	522.493602848331	-1.19145215329097	0.358253142854189	-3.32572700911629	0.000881882548252797	0.0108601747794585
ENSGALG00000035201	HSPA14	249.317975417466	0.289958148354809	0.272742109272812	1.06312204275276	0.287726609415769	0.522040768903057
ENSGALG00000017031	ENSGALG00000017031	112.697159667622	0.61492900415423	0.372545462806105	1.65061466464369	0.0988172825378369	0.272935982356864
ENSGALG00000043100	SRPX	16.4171582556737	-0.101550054437279	0.92186896485413	-0.110156712405811	0.912285091776638	0.95679426441166
ENSGALG00000012281	PLA2G6	770.112914837111	0.0171731013587356	0.264114477485473	0.0650214313211216	0.948156936632929	0.974840365846789
ENSGALG00000037656	NECAP1	3091.08456175147	-0.245266388779387	0.165664973264096	-1.48049635325383	0.138740833219119	0.336295259329074
ENSGALG00000013920	SUV39H2	414.02211475263	0.269073214745245	0.243448845023483	1.10525566354316	0.269048823426401	0.501108628718488
ENSGALG00000016258	SYTL5	4.73462851037251	-4.32517625209463	2.17590125484667	-1.98776311308273	0.0468378950977672	NA
ENSGALG00000013926	DCLRE1C	61.1769963656639	0.638506667887026	0.566442818083779	1.12722175566994	0.259648734387149	0.490645664654623
ENSGALG00000016259	DYNLT3	987.773380587561	-0.381356470815255	0.202826718794895	-1.88020825402641	0.0600797011339442	0.200853938331813
ENSGALG00000014329	FOXJ2	765.949737766115	0.578324969207678	0.208487328499422	2.77390944269921	0.00553870935589717	0.0412630621378634
ENSGALG00000012285	BAIAP2L2	190.48985475448	0.416610751386547	0.32402365360225	1.2857417869189	0.19853319246676	0.417344776297687
ENSGALG00000016261	CYBB	1635.18884387424	-0.191296508231413	0.195501942663786	-0.978489040185111	0.327832509284932	0.564827561788264
ENSGALG00000000451	MEIG1	0.967603387544606	-0.134995001275476	4.14572947459896	-0.0325624240806341	0.974023535168748	NA
ENSGALG00000014324	SLC2A14	561.971871188502	0.280115454731255	0.29461787231144	0.950775499577112	0.341718352390555	0.579695964573889
ENSGALG00000006633	TMEM243	326.421263370673	-0.196174801108684	0.312211376057613	-0.628339695964454	0.529781432453882	0.73575823441213
ENSGALG00000036897	SLC16A8	11.835624710331	-1.06178906117929	1.21602159968642	-0.873166283767574	0.382572449347186	0.617767308295042
ENSGALG00000041823	PICK1	359.567963021282	-0.546996874596689	0.250297965542132	-2.18538282327594	0.028860789219657	0.12548021729324
ENSGALG00000030844	DMTF1	769.151483161651	0.441404907603181	0.221817816204159	1.98994343717151	0.0465971666881222	0.170912118856351
ENSGALG00000016262	XK	10.1757990388697	-0.582730528899725	1.44702032210488	-0.402710673787958	0.687161080781964	NA
ENSGALG00000012290	SOX10	4.86625296281051	-0.220717727333999	1.60219376654398	-0.137759696700168	0.890430337958184	NA
ENSGALG00000016265	LANCL3	201.541821617755	-0.245273218486259	0.357283361123884	-0.686494937001037	0.492401055939068	0.708935649687349
ENSGALG00000016266	PRRG1	1274.00572593643	-0.215107594716228	0.224752303917883	-0.957087384496051	0.338523150577383	0.576284500848136
ENSGALG00000014280	AICDA	6.68705646252344	-1.96304732024204	1.43525596537116	-1.36773325985403	0.171395585076603	NA
ENSGALG00000012291	POLR2F	948.736496997476	-0.342636242079737	0.189792352014395	-1.80532164991427	0.0710243636949239	0.221802716196321
ENSGALG00000033788	ENSGALG00000033788	6.92709670159318	0.941145530340883	1.75431557100968	0.536474478077633	0.591630670061517	NA
ENSGALG00000047320	MFAP5	17.7188191970561	-0.0096774046235821	0.858741280614121	-0.0112692901133871	0.991008597721092	0.995229636655117
ENSGALG00000012293	C22orf23	2.99288716742928	0.192385424646449	1.91180961875146	0.100630011879577	0.91984417159326	NA
ENSGALG00000030324	ELAPOR2	1650.10217080208	-1.88319459282237	0.23241748376253	-8.10263738482988	5.37803557104778e-16	1.73972892143431e-13
ENSGALG00000040184	RIMKLB	38.5050097412716	0.279308270451851	0.593439447232319	0.470660101472	0.637883480823699	0.805814706749664
ENSGALG00000012265	MICALL1	736.972178256	0.244036575231717	0.206564069348692	1.18140863510861	0.237440429315786	0.465423422554015
ENSGALG00000016268	ENSGALG00000016268	0.685737484789169	2.76383207812129	4.64710055747446	0.594743333814007	0.55201505085061	NA
ENSGALG00000017032	SLC25A15	365.031130872156	0.502561834191831	0.361896097312793	1.38869094727335	0.164926748158103	0.373854633536306
ENSGALG00000036447	ENSGALG00000036447	5.10263110795082	0.700038690192459	1.53006645513807	0.457521755242511	0.647296068958138	NA
ENSGALG00000051209	ENSGALG00000051209	9.83709069540171	1.21215020845906	1.60659356594392	0.75448466504152	0.450558250073721	NA
ENSGALG00000012299	ANKRD54	854.828255377276	-0.0751770578058969	0.236070285898733	-0.318452013220104	0.750142089262042	0.870703960012421
ENSGALG00000012296	EIF3L	4964.5032120234	-0.168209390701249	0.213423032909709	-0.788150127978043	0.430608896742529	0.660174060512792
ENSGALG00000017033	MRPS31	1203.26435024054	-0.649741112268017	0.216058997041142	-3.00723932428647	0.0026363212124644	0.0241474642547758
ENSGALG00000006563	SEMA3D	53.7632250936823	0.274859617894549	0.515018275409717	0.533689057297797	0.593556681240219	0.776430254784608
ENSGALG00000054550	ENSGALG00000054550	6.64456257630476	1.05544457240449	1.39395993534563	0.757155600847875	0.448956646463821	NA
ENSGALG00000052583	ENSGALG00000052583	6032.89518582494	0.31615268806543	0.219340156158089	1.44138079229579	0.14947713365136	0.352680030280449
ENSGALG00000017034	FOXO1	401.650105654963	0.543570296604543	0.364596136244219	1.49088331599993	0.135992132402434	0.332472562590503
ENSGALG00000047480	ENSGALG00000047480	13911.6130250157	0.347834460701977	0.241631281906212	1.43952578473257	0.15000160983314	0.353244202985962
ENSGALG00000012312	GCAT	6707.78180840109	-0.0821977984773131	0.212605849276516	-0.386620588083662	0.699037113927973	0.843384812337551
ENSGALG00000014252	ENSGALG00000014252	17649.1936622004	0.178201168392257	0.210964158874956	0.844698783635006	0.398279038787353	0.632051733114441
ENSGALG00000017035	COG6	683.916211499386	-0.0339255717000725	0.225914609868671	-0.150169888170553	0.880630582224266	0.941236474497578
ENSGALG00000050386	ENSGALG00000050386	2313.93108899801	-0.177036539760734	0.181100708114373	-0.977558517600759	0.328292722428033	0.565269205241711
ENSGALG00000014263	PHC1	1511.84673507151	0.585594541485534	0.177878182733515	3.29210998497119	0.000994387150180936	0.0117741170681136
ENSGALG00000006560	SEMA3A	26.2552575167768	1.86798519466604	0.819620486973141	2.27908553331129	0.02266198130974	0.107039123258932
ENSGALG00000031681	M6PR	4749.33706068438	-0.145398783257839	0.161130982898377	-0.902363906943583	0.366863587584481	0.603536561911805
ENSGALG00000017036	LHFPL6	144.196985555344	0.00409248160436182	0.375213246759398	0.0109070818786579	0.991297580312355	0.995350125496462
ENSGALG00000053074	ENSGALG00000053074	11178.934120643	0.171572475580143	0.173933197024383	0.986427424524894	0.323923412923118	0.560934355085432
ENSGALG00000051672	NHLRC3	933.408273684388	-0.00066349462185362	0.232362259486183	-0.00285543195922087	0.997721698021334	0.998248557698926
ENSGALG00000027198	TMEM47	159.495851115205	0.807013093834723	0.365684151707025	2.20685826844713	0.0273239627146406	0.121041321805036
ENSGALG00000054795	ENSGALG00000054795	3370.51498174985	0.128492996352326	2.27177206483582	0.0565606903708502	0.954895148928706	0.977694297872974
ENSGALG00000016287	NR0B1	881.342336187638	-2.48382769524003	0.236567899162374	-10.4994282995902	8.69048484872515e-26	7.2038687842901e-23
ENSGALG00000017038	PROSER1	447.673329896311	0.759915725183793	0.296035825957777	2.56697216536278	0.0102590847194994	0.062964479701398
ENSGALG00000048124	ENSGALG00000048124	1433.06580794854	0.758093168337597	1.08615390174777	0.697961096597563	0.485201523865254	0.703149891938906
ENSGALG00000016284	TAB3	750.113361874783	-0.0779197868780353	0.220350860738474	-0.353616893607307	0.723626012115105	0.856951754234075
ENSGALG00000038225	SEMA3E	2.765119737844	3.12796130467565	2.51708531746689	1.2426918082473	0.213981423735317	NA
ENSGALG00000048815	ENSGALG00000048815	4466.06649150313	0.218838557219935	2.03049150055951	0.107776150335834	0.914173261946691	0.957463633584292
ENSGALG00000017039	STOML3	2.8876840924854	1.97453215343904	2.35148560801274	0.839695614853342	0.40107907332219	NA
ENSGALG00000016285	ENSGALG00000016285	3702.30569040902	0.374262390603235	0.166198889424681	2.25189465404247	0.0243289300552189	0.111953365213833
ENSGALG00000012410	ENSGALG00000012410	413.856836315458	-0.432397944053114	0.231792610272184	-1.86545180860326	0.0621181011608314	0.204195959474012
ENSGALG00000053848	ENSGALG00000053848	8032.54237950181	0.201509954796231	0.185412734908434	1.08681830779179	0.277117115103627	0.509708852604931
ENSGALG00000054812	ENSGALG00000054812	292.672621050666	-0.0460701142124396	0.258017381407571	-0.1785543049895	0.858287677101554	0.928937580594992
ENSGALG00000048015	ENSGALG00000048015	0.929189913934311	3.20133652994227	4.83756973105625	0.661765454126753	0.50812154907248	NA
ENSGALG00000012416	ENSGALG00000012416	23.8695119241873	-0.0437373167681791	0.815221033380014	-0.0536508688776569	0.957213327338117	0.979139315169323
ENSGALG00000047135	ENSGALG00000047135	67.6228913025549	0.756208647401738	0.82809081893495	0.913195304319804	0.361139833136598	0.598321966383164
ENSGALG00000017040	ENSGALG00000017040	134155.101152287	0.221209084037498	0.182967674480154	1.20900637047497	0.226660397948229	0.45373002688634
ENSGALG00000048910	ENSGALG00000048910	67.0492967450953	0.403373139624031	0.469653531677997	0.858873855760955	0.390410114875586	0.624252904184781
ENSGALG00000047119	ENSGALG00000047119	0.442285055644028	2.1353072324576	4.89469700292167	0.436249114333946	0.662655997024284	NA
ENSGALG00000016286	TASL	22.9116197383452	1.98619939492343	0.797965684371369	2.48907870830078	0.0128074608467245	0.0731547602110709
ENSGALG00000039764	ENSGALG00000039764	47.4498971119689	0.244556762858552	0.560070091395958	0.436653852108049	0.662362401492095	0.821019862709314
ENSGALG00000012419	ENSGALG00000012419	2.07938225305483	2.64836646419548	2.84326552979403	0.931452386857208	0.351619602982207	NA
ENSGALG00000012420	CG-1B	74.2213651887567	1.03916844847832	0.445803989576384	2.33099853921399	0.019753436709335	0.098381461162565
ENSGALG00000023131	PDXP	212.224316722149	0.0485332653092699	0.304262951354983	0.159510926628219	0.873266350331103	0.936754629968498
ENSGALG00000012422	ENSGALG00000012422	144.70586496644	0.811548052310467	0.340504411897659	2.38337015308449	0.0171549352264965	0.0891209972224923
ENSGALG00000033671	FREM2	14.8399167322758	1.35031408503218	0.960159070361657	1.40634414308409	0.159621958028167	0.36690919052471
ENSGALG00000008486	CACNA2D1	136.694169438678	0.927324150046978	0.359989896008514	2.57597271570379	0.00999585336014328	0.0619798986047594
ENSGALG00000017042	UFM1	1201.40827502687	-0.781168655984147	0.181537095363513	-4.30308006426963	1.68439946062679e-05	0.000489916448383621
ENSGALG00000039658	GGA1	1703.02939739637	-0.432720689885721	0.177180509535486	-2.44225897656681	0.0145956720792004	0.0799927267712539
ENSGALG00000017044	TRPC4	2.21396951332667	-1.96902055864416	2.741249079295	-0.718293194703255	0.472576525352118	NA
ENSGALG00000054802	ENSGALG00000054802	1.28391164442348	0.218919675194229	3.17570449507683	0.0689357827636706	0.945040735728655	NA
ENSGALG00000051522	ENSGALG00000051522	1.51620912290706	0.641695305051136	2.99985021947619	0.213909114823467	0.830617932146227	NA
ENSGALG00000003213	LGALS2	187.170728780081	-0.00165782145033745	0.308413508151715	-0.00537532049187008	0.995711135423972	0.997760426085121
ENSGALG00000053002	ENSGALG00000053002	3.39874430920644	0.592771825072778	1.80487634173529	0.328427943436202	0.742588117864337	NA
ENSGALG00000031659	ENSGALG00000031659	7.56975056123794	0.393953959242317	1.76420570808568	0.223303868384935	0.823299016742055	NA
ENSGALG00000017046	POSTN	393.533239023139	-0.210839041079251	0.918396003248729	-0.229573125681547	0.818423491740176	0.909108104769677
ENSGALG00000053694	OVST	8.89820327065208	0.671923495729892	1.26681182859787	0.530405132444642	0.595831068269097	NA
ENSGALG00000038556	CDC42EP1	2908.68063685285	0.335728917385255	0.168623726986499	1.99099452600841	0.0464814890554505	0.170582177460553
ENSGALG00000011930	ENSGALG00000011930	381.042160754426	1.14104156107967	0.278365632899423	4.09907483619556	4.1480490752982e-05	0.00100946008964551
ENSGALG00000042365	CARD10	403.641506646093	1.45874419812409	0.278244391267991	5.24267242720123	1.58267373190893e-07	9.41300524946553e-06
ENSGALG00000016281	DMD	529.455318513051	0.836383039557246	0.284910542901992	2.93559877089194	0.00332904609497005	0.0287081523781455
ENSGALG00000012442	MFNG	92.6794474694252	0.114494703548449	0.420300945670131	0.272411244200028	0.785305827893521	0.889226602522989
ENSGALG00000041564	ENSGALG00000041564	489.201260082734	0.129287060700534	0.223074029413368	0.579570203849047	0.562204491200848	0.757448782956738
ENSGALG00000014362	CD86	56.6795968367736	1.42310727351582	0.508599674174968	2.79808923555512	0.00514059083231542	0.0391162686224896
ENSGALG00000012454	CYTH4	731.7131844342	0.467083137293493	0.213345852576864	2.1893237278902	0.028573318935993	0.124783644731009
ENSGALG00000038405	CASR	92.3368763463552	-1.66462639600515	0.594066043347758	-2.80208979228038	0.00507727398920133	0.0388064825139417
ENSGALG00000014410	CSTB	837.906546776526	-0.558364977061643	0.200954070071726	-2.77857013228121	0.00545987256838535	0.0407967830278844
ENSGALG00000033974	HGF	137.617420300105	1.11312779045657	0.401340451851957	2.77352503422	0.00554525736313096	0.0412630621378634
ENSGALG00000014412	CSTA	61.7239851966405	0.219524448457901	0.490435773871487	0.447611002608926	0.654433961150693	0.815996768519474
ENSGALG00000014413	CCDC58	520.224698055933	-0.479269923160791	0.221982603854597	-2.1590427125304	0.0308468534033268	0.131069598347447
ENSGALG00000007378	FAM162A	758.953851870245	-0.4122161769475	0.231689206788727	-1.77917729816129	0.0752106990373305	0.229843203071916
ENSGALG00000014426	KPNA1	332.321667395758	-0.424795761675739	0.248992703734837	-1.7060570663473	0.0879974551569531	0.253444136318495
ENSGALG00000012456	RAC2	1621.79636798182	-0.0405999852105339	0.173591323679938	-0.233882571719948	0.815076143763206	0.906998736443639
ENSGALG00000052917	ENSGALG00000052917	1.29506659508505	0.23379901184006	3.75049469759915	0.0623381795446142	0.950293524705801	NA
ENSGALG00000040444	SEMA3C	31.320901527401	0.504132260325019	0.663146437026833	0.760212574744815	0.447127529688967	0.67328024821353
ENSGALG00000013999	FBXO40	9.09135768801219	0.390760366815618	1.28392442618689	0.304348417123064	0.760862461977725	NA
ENSGALG00000012457	SSTR3	1.75049216113407	-0.609541877074383	2.83992285450392	-0.21463325178277	0.830053266882884	NA
ENSGALG00000014428	TAPBPL	447.297317133756	-0.00595427655431832	0.301789239567501	-0.0197299166890492	0.984258825354665	0.993018773823134
ENSGALG00000047483	C1QTNF6	131.979503829633	0.496479245058075	0.418842253467724	1.18536093468978	0.235874770482158	0.463605080157804
ENSGALG00000042419	KCTD17	9.66833929704958	-1.51274156523086	1.16376332616903	-1.29987045580018	0.193645372524183	NA
ENSGALG00000054754	ENSGALG00000054754	0.503008430577451	-2.60489662154421	4.90126588011808	-0.531474252827406	0.595090178650284	NA
ENSGALG00000008439	CD36	8063.92668343581	0.345223390605977	0.160628534731925	2.14920338520254	0.0316182810643362	0.133170295889581
ENSGALG00000017047	SUPT20H	781.939575157457	-0.0653671578699311	0.202293095806608	-0.323130938351064	0.746596080586376	0.869038163562948
ENSGALG00000030226	gga-mir-6553	0.464594956967155	2.19984727415385	4.88993813310156	0.449872209887969	0.65280258678687	NA
ENSGALG00000040424	SCNN1A	1.0060168611549	-3.59913529571205	4.84360927390884	-0.743068875332199	0.457439982285955	NA
ENSGALG00000012472	IL2RB	364.887313555174	0.922065878033419	0.2547186244789	3.61993898137511	0.000294672496827531	0.00468052853344136
ENSGALG00000012483	TMPRSS6	19439.6579077523	-0.0739285012882967	0.1734167045648	-0.426305536561917	0.669885224067953	0.824428214450736
ENSGALG00000017048	EXOSC8	314.439118234566	-0.573175592417675	0.260525956520037	-2.20007096442074	0.0278018605521422	0.122720015952739
ENSGALG00000049853	VAMP1	239.637087084117	0.531151076013285	0.273427064412575	1.94256950077125	0.052068194947005	0.183665018505885
ENSGALG00000040840	MPST	3848.36212799478	-0.286070869388812	0.178608763416696	-1.60166200088069	0.109230372309598	0.290782307836585
ENSGALG00000014435	MRPL51	1550.52749018533	-0.23863651116395	0.191024034642783	-1.24924861738055	0.211574154943746	0.435393020483925
ENSGALG00000012488	TST	6129.79735356075	-0.483219619242415	0.164291517779505	-2.94123291192027	0.0032690862614896	0.0283643513042679
ENSGALG00000017049	ALG5	934.523978638065	-0.41744265601078	0.215280003473926	-1.93906841914995	0.0524930075668245	0.184802128767046
ENSGALG00000012490	ENSGALG00000012490	11.5096979343407	0.134512471365626	1.22906728405904	0.109442723852671	0.912851348509797	0.957030096552433
ENSGALG00000017050	SMAD9	25.4736261965494	1.2755100820995	0.767726673925092	1.66141170473902	0.0966307886247939	0.269025513973925
ENSGALG00000039448	NCAPD2	384.662725166254	0.89743660272975	0.26100154902417	3.43843400962591	0.000585089123658843	0.00782261799101535
ENSGALG00000019087	RFXAP	545.220040838371	-0.294684654875292	0.232390940195926	-1.26805569368086	0.204778062335523	0.425834343172788
ENSGALG00000032028	SERTM1	1515.01667453682	-0.408213704152053	0.184386969926811	-2.21389669950152	0.0268358858416793	0.119790737628123
ENSGALG00000025881	ENSGALG00000025881	105.256273911164	0.228229437167918	0.412304273756776	0.553546134965736	0.579889498633681	0.768569443427452
ENSGALG00000017053	SPART	1039.96369432611	-0.413412337866307	0.269160767992571	-1.5359308897414	0.124555331177856	0.315913604265547
ENSGALG00000025653	SCARNA10	3.60263485045245	-5.43164510140279	2.48476925698562	-2.18597565392939	0.0288173865645037	NA
ENSGALG00000008382	GNAI1	192.555871985822	0.511720147137525	0.337903150932059	1.51439886170347	0.129924707808576	0.324062764239089
ENSGALG00000028638	CNP1	117.436653067314	-0.768022528532103	0.472716354401327	-1.62470056595517	0.104226376723602	0.281825572779844
ENSGALG00000014442	GAPDH	55083.1655029103	-0.360893542099713	0.17929516336578	-2.01284594255035	0.0441308389725146	0.164689734747457
ENSGALG00000054231	ENSGALG00000054231	2.75253790280211	0.494792937515439	2.07803401312513	0.238106274676094	0.811798668193806	NA
ENSGALG00000038834	MAGI2	56.6053118813827	0.302808339126081	0.512339082418507	0.591031114973052	0.554499573163263	0.752702662942945
ENSGALG00000041263	DCLK1	1.3826299202399	3.77492886234312	3.60040380250526	1.04847374611604	0.294420392073777	NA
ENSGALG00000014443	IFFO1	441.18249497779	-0.0233657603894714	0.238598766989729	-0.0979290911024581	0.921988599646884	0.96199564096161
ENSGALG00000050441	ENSGALG00000050441	446.808071328934	0.543066351547069	0.314349906734703	1.72758553418434	0.0840625581388154	0.247211021861443
ENSGALG00000037807	NOP2	618.668045501605	-0.480908708118079	0.208652204380758	-2.30483406367706	0.0211758685532984	0.102539446740561
ENSGALG00000038141	NCF4	266.243000540077	0.315466903888131	0.267147045072771	1.18087364133935	0.237652923911996	0.465650868643049
ENSGALG00000050127	ENSGALG00000050127	752.551973457408	0.292981735916129	0.198055111091595	1.47929399196688	0.139061757913775	0.336640538079167
ENSGALG00000046776	ENSGALG00000046776	644.881862052818	0.535429208709441	0.218235998439035	2.45344128621848	0.0141496636567106	0.0783623468271428
ENSGALG00000008335	PHTF2	201.273817116681	0.30957542550679	0.298050626830337	1.03866725193305	0.29895951655924	0.534308053917962
ENSGALG00000025615	SCARNA11	1.51310595838908	-0.343656327264384	2.99468833389902	-0.114755289682166	0.90863908852097	NA
ENSGALG00000013565	ENSGALG00000013565	1035.07105103258	0.492954386364664	0.216019868598914	2.28198632635934	0.0224901475493632	0.106569070006147
ENSGALG00000014455	LPAR5	77.6743492582322	-0.462582122934768	0.487980426430251	-0.947952208490655	0.343153784617505	0.580394764324577
ENSGALG00000042990	IFT27	96.774166595792	0.220943581162007	0.390763893680467	0.565414524563714	0.571791847588644	0.764103947107339
ENSGALG00000048620	ENSGALG00000048620	1.82491497588393	4.17620628053535	3.1540323832027	1.32408478200046	0.185474889070892	NA
ENSGALG00000017062	NBEA	37.4777526554268	0.878588000257657	0.713017437065604	1.23221109973615	0.217870238063063	0.443008276083316
ENSGALG00000031977	CACNG2	2.80057014957212	1.40731659336028	2.30537735862095	0.610449559633969	0.541564046904782	NA
ENSGALG00000014457	ING4	554.129791309451	-0.125767367305099	0.218180632765875	-0.576436898686866	0.564319909842207	0.75911193388
ENSGALG00000012529	EIF3D	4193.65300857471	-0.19952311855997	0.224220384621693	-0.889852717435157	0.373544975338193	0.609613265400573
ENSGALG00000012530	FOXRED2	157.914716362052	-0.793973847845654	0.322891029141173	-2.45895294755469	0.0139342878912457	0.0775862553743038
ENSGALG00000025194	gga-mir-1742	1.15033244175632	3.50965181860906	3.83373641880574	0.915465080330787	0.359947526340384	NA
ENSGALG00000032599	ZNF384	835.603840556278	-0.122315806176999	0.213472932167132	-0.572980400537319	0.566657964589451	0.760455791191934
ENSGALG00000012532	TXN2	3892.43998260905	-0.47220752558692	0.201745429015954	-2.34061077809886	0.0192522260204087	0.0963919493049
ENSGALG00000008330	TMEM60	248.150116877197	-0.545300904116175	0.330201358785657	-1.65141932220256	0.0986529820602512	0.272815921352913
ENSGALG00000017064	RFC3	57.2388269055753	0.064067264876984	0.562541469781836	0.11388896342492	0.909325814550578	0.955833434566362
ENSGALG00000014466	PIANP	7.15193187881055	2.04763673448026	1.5025256381697	1.36279653568812	0.172946643250824	NA
ENSGALG00000043092	MYH9	8547.47566807806	0.705638254516083	0.160172336795613	4.40549391132694	1.05543116841978e-05	0.000337305628596424
ENSGALG00000014467	COPS7A	2551.56691265197	-0.583284000390753	0.164979130907972	-3.5355017157662	0.000407001602121745	0.00596250329541411
ENSGALG00000042339	ENSGALG00000042339	33.1384617599601	0.0643140874613908	0.642921408567738	0.100034135750225	0.920317224946179	0.961473377523223
ENSGALG00000014468	MLF2	3778.78438875318	-0.597952411314522	0.168184914802271	-3.55532725403769	0.000377508913717955	0.0056257311490351
ENSGALG00000008328	RSBN1L	363.719907930463	0.180837585126215	0.245216826216141	0.737459936647333	0.460842698088931	0.682312648443122
ENSGALG00000017065	STARD13	1047.55385129149	0.292134107128643	0.23157116875191	1.26153056402983	0.207117755290074	0.428750240114289
ENSGALG00000053765	ENSGALG00000053765	14286.6997385668	-0.109742672828961	0.169105324809099	-0.648960480415667	0.516363920580743	0.727067844103245
ENSGALG00000044449	LAG3	46.6035221420965	1.01928834632678	0.555541137856095	1.83476663899337	0.0665402736555872	0.21373786618892
ENSGALG00000012540	RBFOX2	156.829127655719	0.261847625257086	0.322738226374733	0.811331301526871	0.417175439069098	0.648423514399795
ENSGALG00000017068	KL	0.897261239451473	-3.42039724147888	4.85131655433934	-0.705045156952178	0.480782134620384	NA
ENSGALG00000014477	CD4	179.903960135196	-0.154084429327158	0.389370566130191	-0.39572695712094	0.692306466606139	0.839387573507379
ENSGALG00000012542	RASD2	54.5613951694546	-0.936478127507977	0.529469496854553	-1.76871025256669	0.0769422404390907	0.233163692218405
ENSGALG00000017070	PDS5B	484.995731491503	0.552241508358994	0.2497178371834	2.21146200282606	0.0270038603301008	0.120064431631957
ENSGALG00000012546	MCM5	273.170037865918	0.440018971691711	0.283290003719394	1.55324567021278	0.120364454347913	0.309019310494846
ENSGALG00000051957	PTPN12	746.709861461281	0.0471850848291248	0.244725529157468	0.192808183893082	0.847109193932943	0.923188926798079
ENSGALG00000022926	GPR162	81.6650411057184	0.89675102897742	0.547911034652756	1.63667269367142	0.101698877483132	0.277937814147699
ENSGALG00000017071	ENSGALG00000017071	312.283675188113	0.137225423541801	0.250889034895786	0.546956640009403	0.584408521538142	0.771086733562632
ENSGALG00000014490	P3H3	487.958379490536	0.790108754681867	0.258806677005773	3.0528916943833	0.00226647723555645	0.0216105590044466
ENSGALG00000008312	GSAP	531.345057737065	0.215021084242696	0.316400801656247	0.679584511534536	0.496767579470352	0.712130177963173
ENSGALG00000051184	ENSGALG00000051184	47.0443991671673	0.654526902425248	0.721227301932203	0.907518199424424	0.364132829790264	0.601057090417956
ENSGALG00000016288	IL1RAPL1	3.46710089755614	2.51035814344852	2.16940432988538	1.15716471515532	0.247205070693465	NA
ENSGALG00000017072	ENSGALG00000017072	7058.96916375964	0.359349568866928	0.158813332144924	2.26271663728462	0.0236531625614384	0.110112985276363
ENSGALG00000034438	GNB3	71.3332483245601	0.0280432631923313	0.493415839907604	0.0568349471666386	0.954676675106331	0.977600119049974
ENSGALG00000017073	BRCA2	231.101315485461	1.22611793782776	0.456294974675588	2.68711689998229	0.00720717243323814	0.0500088159552338
ENSGALG00000016312	POLA1	295.405003303583	0.85053510274313	0.344864322237661	2.46628905311055	0.0136521115184007	0.0765615032002321
ENSGALG00000046379	ENSGALG00000046379	12.3844495400332	0.605485483116291	1.18220797337213	0.51216494623125	0.608535573831807	0.786516973714091
ENSGALG00000034265	ZAR1L	12.1895572235069	-0.873290640254795	1.05812638811449	-0.825317892138521	0.409191136470124	0.641940124728317
ENSGALG00000014513	CDCA3	132.224209924774	0.690882864054609	0.536318225752799	1.28819575930849	0.197677827812208	0.416621806812857
ENSGALG00000050444	ENSGALG00000050444	1.05161416593991	-0.379091075540189	3.44271083804753	-0.110114120346855	0.912318869839658	NA
ENSGALG00000014525	USP5	1789.74762797998	-0.322326503025216	0.243109734131188	-1.3258477871202	0.184890120593369	0.400097514999159
ENSGALG00000008309	ENSGALG00000008309	1.40479971892723	1.93996041202636	3.71970492900872	0.521536102742255	0.601993362391525	NA
ENSGALG00000008306	FGL2	815.321147501926	0.125994977255625	0.229406088043821	0.549222465410583	0.58285278898979	0.769957822746174
ENSGALG00000014526	TPI1	10780.005228822	-0.781147660157989	0.154755492197224	-5.04762479875335	4.4733655959675e-07	2.40203432790757e-05
ENSGALG00000016318	PCYT1B	1.59415367490221	-0.355233349768806	3.48855274290888	-0.101828286956785	0.918892972603022	NA
ENSGALG00000008301	FAM185A	102.767959664003	-0.427075152242109	0.392257801148519	-1.08876139873228	0.276259118152338	0.509175192336639
ENSGALG00000017075	FRY	603.575700403049	1.54342320888751	0.276518504244978	5.58162721551586	2.38278670219649e-08	1.80588000178469e-06
ENSGALG00000045817	ENSGALG00000045817	0.442285055644028	2.1353072324576	4.89469700292167	0.436249114333946	0.662655997024284	NA
ENSGALG00000008298	LRRC17	15.1774172857033	1.03049596800806	0.930526464305808	1.10743327303091	0.268106646912367	0.500191631421453
ENSGALG00000016323	PDK3	1678.30079311388	-0.480981358343813	0.174782069968771	-2.75189187557826	0.00592520806384798	0.0433584633447349
ENSGALG00000043468	LRRC23	95.5630009778841	-0.0807615241539609	0.396655520566747	-0.20360620227488	0.838661245959986	0.919117840453421
ENSGALG00000053565	ENSGALG00000053565	0.696892435450733	2.78578970770065	4.85507747021113	0.573788930206195	0.56611064055248	NA
ENSGALG00000014528	ENO2	59.5223207834443	0.822389201104434	0.515868052555094	1.59418517396288	0.110894566211308	0.293571782766582
ENSGALG00000008288	ARMC10	42.3189974342363	-0.419095720213488	0.567174873027229	-0.73891799539111	0.459956794317412	0.681612186119287
ENSGALG00000008285	NAPEPLD	940.621251014793	-1.03721375140956	0.213399236326974	-4.86043797186002	1.17126339044255e-06	5.23046004964296e-05
ENSGALG00000016326	ENSGALG00000016326	31.329124479743	1.65579477234686	0.685910204146834	2.41401099201667	0.0157779863590065	0.0842784668060827
ENSGALG00000008280	PMPCB	1641.9322301664	-0.351875151936696	0.19509825316608	-1.80357920292171	0.0712972987801594	0.222445559567456
ENSGALG00000014554	ENSGALG00000014554	364.044812914803	-0.277586852171092	0.329093135842749	-0.84349025226625	0.398954315133519	0.632329240154859
ENSGALG00000016327	ENSGALG00000016327	811.330408211573	-0.308639229754541	0.203805806694188	-1.51437898046573	0.129929747264904	0.324062764239089
ENSGALG00000014555	C1H12ORF57	2504.36697927929	-0.720808441851407	0.239290205332962	-3.01227725074845	0.00259295656411224	0.0238210840369223
ENSGALG00000008249	DNAJC2	818.019971752306	-0.141859288243332	0.197751292742176	-0.717362128339083	0.473150681222955	0.693954832436972
ENSGALG00000016340	EIF2S3	6427.23221394608	-0.314175802905194	0.222919554429517	-1.4093685217935	0.158726226925508	0.365483671477953
ENSGALG00000014561	PTPN6	3968.64064696994	0.281055466533362	0.162709436888273	1.72734582522311	0.0841055738463607	0.247282692512588
ENSGALG00000008236	PSMC2	3169.03564548291	-0.449993948268452	0.187364491058194	-2.40170346967551	0.0163189308302995	0.0861616160837031
ENSGALG00000054564	KLHL15	532.905734835501	-0.35608850891046	0.244008844530915	-1.45932623710836	0.144475337353808	0.345034824365039
ENSGALG00000017076	B3GLCT	328.258343492787	0.299124351054891	0.256338206800229	1.16691286401955	0.243245560349464	0.471523803992244
ENSGALG00000016345	APOO	701.324360886417	-0.60993048331286	0.231929435299982	-2.62981058236081	0.0085432454588027	0.0557623349016241
ENSGALG00000008222	SLC26A5	4709.42750687961	0.474049256498078	0.298249269846503	1.58943978887879	0.111961137588297	0.295569380540123
ENSGALG00000017077	HSPH1	1917.35069407541	-0.595169384770515	0.313148786497474	-1.90059617163906	0.0573549273545298	0.195201026816302
ENSGALG00000014567	PHB2	5707.21493735442	-0.476273309427815	0.245381824139699	-1.94094779064266	0.0522646104126019	0.184259842610935
ENSGALG00000014568	EMG1	212.320377405502	-1.22782529662043	0.307733814486467	-3.98989398896372	6.6102832994691e-05	0.0014710098557191
ENSGALG00000014570	LPCAT3	1559.10050563985	-0.467541316610917	0.186145146264567	-2.51170296939359	0.0120150170472031	0.0700154530303404
ENSGALG00000026781	ALOX5AP	262.631211428105	0.120428366108787	0.286405195399911	0.420482477423747	0.674133027432744	0.826953971775849
ENSGALG00000014603	C1S	46142.2195594391	-0.437683745716658	0.172652301291674	-2.53505885784429	0.0112428434175445	0.0668072725120486
ENSGALG00000016348	SAT1	7715.46271766347	-0.272382845156694	0.18624647408625	-1.46248591546788	0.143608101170812	0.343679943310804
ENSGALG00000017079	USPL1	1760.30095341839	0.639928098176201	0.225655244031248	2.83586628320317	0.00457015760440741	0.0361078745951679
ENSGALG00000014659	C1R	22613.8001603727	-0.0355164984824876	0.215573988601742	-0.164753172276744	0.869138263357745	0.934649320151501
ENSGALG00000016351	ACOT9	450.932565683111	0.334789381155727	0.226488589326114	1.47817328083436	0.139361403629228	0.337047062798313
ENSGALG00000042875	HMGB1	3520.06876187505	0.0779036650379004	0.180272675392004	0.432143500774581	0.665637119975393	0.822848832345386
ENSGALG00000014662	RBP5	1282.87705893342	-0.313274074335723	0.25978288445251	-1.20590729060517	0.227853239218128	0.454879849355808
ENSGALG00000008193	RELN	2647.63104557768	0.661671524730056	0.177688283289967	3.72377690008003	0.000196264378676372	0.00346416004206032
ENSGALG00000014674	CLSTN3	1072.39363564357	0.430680132746831	0.227893654582392	1.88982941862089	0.0587807776844224	0.198377471552356
ENSGALG00000017083	KATNAL1	37.7591862945677	0.0372619957937878	0.628663443908251	0.0592717711755893	0.952735644911723	0.976743669974815
ENSGALG00000014680	ENSGALG00000014680	3183.38193297587	0.422927010213119	0.288701206497083	1.46492983297384	0.142940062456667	0.342575722508632
ENSGALG00000017084	UBL3	2373.57872072608	-0.263196541692332	0.181815105641496	-1.44760547130393	0.147727420127831	0.350126657104256
ENSGALG00000014683	PEX5	3751.74696611426	-0.12545987305351	0.167338093549369	-0.749738869329815	0.453411992592654	0.677320851887925
ENSGALG00000017085	SLC7A1	75.3867175812315	-0.0152333105011378	0.513619292846778	-0.0296587583708273	0.976339203492367	0.989779833596082
ENSGALG00000016357	PRDX4	6443.19323671531	-0.759839024932276	0.163576061128253	-4.64517252519316	3.39792372575412e-06	0.000128395049500504
ENSGALG00000016358	PTCHD1	38.2125455739892	-0.757459877351618	0.621344407345	-1.219066058047	0.222819121236119	0.449741288229288
ENSGALG00000042570	ENSGALG00000042570	2.35473254716854	-0.661337422135542	2.20526633672304	-0.299890045534486	0.764261027592038	NA
ENSGALG00000016375	PHEX	2.82288005089525	1.42316493515209	2.371821422738	0.600030390782628	0.548485981771863	NA
ENSGALG00000014687	EPHA1	194.584272050596	1.13862098506893	1.46862512919559	0.775297223528098	0.438164049620275	0.665718205599571
ENSGALG00000008175	ORC5	160.986073535778	-0.00986536397343481	0.331367461776026	-0.0297716737803993	0.976249149797657	0.989779833596082
ENSGALG00000017089	SLC46A3	645.137129486816	0.441818674201514	0.205158699034436	2.15354589535272	0.0312758011840153	0.132273900224361
ENSGALG00000014688	ZYX	2672.55482554687	-0.0294967813602157	0.180436731319366	-0.163474372122202	0.87014494978776	0.934912456773931
ENSGALG00000017090	POMP	1349.99194677691	-0.700453754176054	0.18693191966732	-3.7471061947186	0.000178886366716965	0.00324564963306033
ENSGALG00000017091	FLT1	264.278906932663	0.648050561890661	0.280959757908585	2.30656008075547	0.0210793571225091	0.102221394338515
ENSGALG00000016379	SMS	1087.15138265022	0.0472129227283487	0.236675599376116	0.199483693514682	0.841884397710678	0.920497479499997
ENSGALG00000054780	ENSGALG00000054780	0.984824564606327	1.25148794751172	3.53528937987091	0.353998729110379	0.723339835672156	NA
ENSGALG00000014689	FAM131B	11.3378624793261	-1.66932456884593	1.22049551124058	-1.36774330873952	0.1713924384959	0.382376764111449
ENSGALG00000014695	CLCN1	11.9603937190555	0.189247772049362	1.03594874599947	0.182680632396325	0.855048613132336	0.927952684393599
ENSGALG00000016382	MBTPS2	166.144671660319	0.461024466349297	0.35206048638837	1.3095035772936	0.190363826786801	0.407514081096962
ENSGALG00000026705	gga-mir-6656	0.763682036784313	0.669697255626184	4.58327627139733	0.146117584009835	0.883828565365687	NA
ENSGALG00000017092	PAN3	657.779379990152	0.733352995930262	0.230002100932352	3.18846216168241	0.00143031728105433	0.0155366896794624
ENSGALG00000043367	LHFPL3	5.88705605904213	-0.440959500433455	1.44091210498886	-0.306028035233187	0.759583300118177	NA
ENSGALG00000014698	CASP2	455.93469416907	0.307046155039982	0.227770330071165	1.34805158750943	0.177641790924077	0.390658775165982
ENSGALG00000019157	SMPX	1.41749084709064	-2.39960538527227	3.71499286424586	-0.645924628379976	0.518328168856847	NA
ENSGALG00000008167	KMT2E	3694.85196287329	1.03100283221493	0.233034066530314	4.42425799611924	9.67743157721632e-06	0.000313818520803472
ENSGALG00000035726	FLT3	72.1466702058631	0.733496209746154	0.508088720958757	1.44363804880781	0.148840816194546	0.351822446121595
ENSGALG00000008154	SRPK2	285.532088460667	-0.328498951889965	0.322747929826019	-1.0178189278148	0.308764015203034	0.544348947712062
ENSGALG00000054362	ENSGALG00000054362	0.464594956967155	2.19984727415385	4.88993813310156	0.449872209887969	0.65280258678687	NA
ENSGALG00000016391	CNKSR2	2.78742963916713	3.14147084221475	2.47220830063637	1.2707144626147	0.203830248528444	NA
ENSGALG00000014701	RAP1GAP1	185.676271391231	0.242482276275194	0.320368098589408	0.756886460739544	0.449117887492553	0.674821631563808
ENSGALG00000038454	ENSGALG00000038454	29.1138967509093	0.221848282310283	0.791711894412103	0.280213400703067	0.779313786076083	0.886148726399785
ENSGALG00000008132	PUS7	544.140387967969	-0.26540644443893	0.301153078918036	-0.881300783616311	0.378155042079282	0.613813526263312
ENSGALG00000039958	ENSGALG00000039958	379.194721012097	-0.380910219675718	0.238691894134874	-1.59582385927393	0.110528124790001	0.292984621029556
ENSGALG00000008123	RINT1	412.417122473042	-0.284395910152663	0.256704647623424	-1.10787207316114	0.26791706798288	0.500079841434002
ENSGALG00000017096	LNX2	295.414354503545	0.388455065320834	0.314094912199291	1.23674421403668	0.216182058544924	0.441246944056837
ENSGALG00000016406	RPS6KA3	969.562989220583	0.535738369063398	0.192520659699808	2.78275780842825	0.00538990241655867	0.0404792048419126
ENSGALG00000045949	ENSGALG00000045949	25.0207736858927	-0.0115081752466518	0.754296407339759	-0.0152568342294492	0.987827279766117	0.994166125777671
ENSGALG00000017097	MTIF3	690.247465001864	0.105763379182001	0.20338282227473	0.520021199426251	0.603048799492728	0.782606284508029
ENSGALG00000014708	GSTK1	5051.49367878882	-0.396723272925271	0.231099202710505	-1.71667953966176	0.0860377405340458	0.250685095057788
ENSGALG00000008115	ATXN7L1	759.753889393238	0.671189010182238	0.226309754833063	2.96579796428722	0.00301898742709803	0.0266404106699637
ENSGALG00000017098	GTF3A	437.122337719195	-0.0445369557557315	0.238524234733929	-0.186718786899839	0.851881125333371	0.926106505352172
ENSGALG00000016410	EIF1AX	2030.02518040866	-0.745462105147859	0.177084609420674	-4.20963802323993	2.55780149031371e-05	0.000690918964684943
ENSGALG00000054032	ENSGALG00000054032	10.976717568738	1.73989214041732	1.1549287947578	1.50649299620431	0.131940663728121	0.326370562747588
ENSGALG00000051033	ENSGALG00000051033	2.31475208654212	-3.2081298169056	3.21951098667856	-0.996464938364846	0.319024294532827	NA
ENSGALG00000017099	RASL11A	77.2024135028758	0.0189342305880789	0.461368168683877	0.0410393084596443	0.96726455862576	0.984094849930312
ENSGALG00000052028	ENSGALG00000052028	2.68717518584886	4.73611970964405	2.78126835300326	1.70286326543424	0.0885936599519589	NA
ENSGALG00000016415	MAP7D2	1727.7593551851	0.340083708789953	0.24120367031172	1.40994417021285	0.158556168808166	0.365289034043284
ENSGALG00000051102	ENSGALG00000051102	0.84967837492304	-3.3450117715875	4.28764254567663	-0.780151735120826	0.435301567638329	NA
ENSGALG00000029006	SYPL1	464.896440174878	-0.683980745860549	0.397542695087858	-1.72052147935805	0.0853376927185958	0.249467449532011
ENSGALG00000027035	RPL21	14703.466930934	-0.363875524093512	0.194942963680712	-1.86657429036262	0.0619610606509614	0.204171316127627
ENSGALG00000016418	BCLAF3	810.02452087579	0.585292328417414	0.210277953957222	2.78342221522891	0.00537887584034937	0.0404613427414141
ENSGALG00000017811	ENSGALG00000017811	21.9331393621339	-0.451449127153958	0.846028077978477	-0.533610099835768	0.593611319095515	0.776430254784608
ENSGALG00000025205	SNORD102	17.8403754940928	0.198322326660887	0.977348961262124	0.202918644743612	0.839198621043351	0.919333217750721
ENSGALG00000014736	ENSGALG00000014736	31.8239713229586	0.58887622885566	0.890071520493334	0.661605517418721	0.508224070617098	0.721225748833145
ENSGALG00000008098	NAMPTP1	3075.26145599116	0.342022728167889	0.279510621789391	1.22364841084859	0.221084888811669	0.447330111412535
ENSGALG00000016420	SH3KBP1	1297.24053665237	-0.0190118886662134	0.211025679598044	-0.090092773080635	0.928213492112531	0.964728120514732
ENSGALG00000034708	USP12	35.5802774405277	-0.279978296807833	0.610839439368104	-0.458350065112795	0.646700960721275	0.811312414117128
ENSGALG00000048516	ENSGALG00000048516	189.203783886789	-0.125318462272689	0.300001170509863	-0.417726577732031	0.676147037997869	0.828658119106056
ENSGALG00000017103	WASF3	5.92846340404888	1.08096725119187	1.50493501301594	0.718281681164146	0.472583623003104	NA
ENSGALG00000008081	PIK3CG	819.478422465611	-0.358078552996957	0.208738558260851	-1.71544038619584	0.0862645162764616	0.250917827320506
ENSGALG00000016426	MAP3K15	1.59261749740035	3.98000795627612	3.31066161119193	1.20217902754586	0.229294173054396	NA
ENSGALG00000008060	PRKAR2B	35.9682143731958	-0.653664144075951	0.630057512760935	-1.0374674229525	0.299518070426024	0.534945888507992
ENSGALG00000017104	CDK8	159.666325451594	0.226285812142862	0.317609918308823	0.712464564544349	0.476177146940955	0.696233877177586
ENSGALG00000014749	EPHB6	31.9351812485509	1.5304297155925	0.703761236217404	2.17464338305744	0.0296568506532102	0.12762453284021
ENSGALG00000008050	HBP1	1938.51380558577	-0.0882675836229423	0.192926787422153	-0.457518547851	0.647298373782088	0.81152456106171
ENSGALG00000016430	PDHA2	6010.03583493403	-1.16584395434855	0.304370784689081	-3.83034119236994	0.000127965699249827	0.00252560873385484
ENSGALG00000014750	ENSGALG00000014750	39.8830311290059	0.771705636848086	0.621238250855394	1.24220560434827	0.214160712432503	0.43857277393238
ENSGALG00000017105	RNF6	504.421299401584	0.0756528729233611	0.221855506999505	0.341000653743204	0.733103089588324	0.862822457823227
ENSGALG00000042764	COG5	549.91344279961	0.203518139159707	0.320777550615647	0.634452563058444	0.525785515476318	0.733357166028226
ENSGALG00000016511	ADGRG2	55.7812321057527	-1.20549254202214	0.57536951046712	-2.09516236104247	0.0361565619144596	0.144833730193741
ENSGALG00000017106	ATP8A2	5.99734785824742	-1.46774173606151	1.4247200284386	-1.03019660478141	0.302917723224833	NA
ENSGALG00000014754	ENSGALG00000014754	325.335597005835	0.289090028476639	0.257176591735824	1.1240915299694	0.260974198177164	0.492361421112905
ENSGALG00000016518	PHKA2	3615.02196440571	-0.105109996573022	0.26736183810253	-0.393137619485968	0.694217840118504	0.840552420439266
ENSGALG00000043035	SHISA2	535.991984766519	0.288053962794478	0.255826510714521	1.12597385622759	0.260176585535144	0.49148583591406
ENSGALG00000023661	ENSGALG00000023661	272.450181673865	-0.00701698423101331	0.269173910609762	-0.0260685896902774	0.979202630340391	0.991068371221992
ENSGALG00000017111	NUP58	375.098993659856	0.11880788232812	0.246663420885467	0.481659914962769	0.630047556132079	0.800874136187442
ENSGALG00000008009	BCAP29	3100.17003233042	-0.549081933648421	0.172804415096611	-3.17747630083087	0.00148562831124456	0.0160155585875384
ENSGALG00000016522	PPEF1	2.87652914182384	1.9688483758725	2.32661375912006	0.846229146610536	0.397424925204005	NA
ENSGALG00000017112	MTMR6	467.375604478529	0.178380322832906	0.228327663972452	0.781247089071202	0.434657183089	0.663072655963859
ENSGALG00000007998	SLC26A4	0.442285055644028	2.1353072324576	4.89469700292167	0.436249114333946	0.662655997024284	NA
ENSGALG00000027868	AMER2	15.596975602477	4.09779846192013	1.41333411451982	2.89938410162297	0.00373896546245631	0.0311103506452685
ENSGALG00000038981	CBLL1	437.192549160077	0.0411036677562539	0.233166730883	0.17628444504323	0.860070481722472	0.9296752077494
ENSGALG00000019077	ENSGALG00000019077	4498.72714842711	-0.505850736539598	0.161290501147578	-3.13627109433279	0.00171110954222677	0.0175530144194706
ENSGALG00000016523	RS1	1.13917749109476	3.4964507248079	3.77400265923284	0.9264568789463	0.35420859661299	NA
ENSGALG00000054335	ENSGALG00000054335	0.598174159634315	-2.83210088213052	4.88447012756345	-0.579817423009458	0.562037746914516	NA
ENSGALG00000017117	ENSGALG00000017117	0.520229607639172	-0.376245615364411	4.98102430190264	-0.0755357919495983	0.939788421010285	NA
ENSGALG00000016529	CDKL5	45.9422698843311	0.967883589746097	0.686474229674972	1.40993433971202	0.158559071777666	0.365289034043284
ENSGALG00000017118	MIPEP	587.871717823443	-0.0579168527208867	0.258302929062074	-0.224220658012625	0.822585609894637	0.911746025742317
ENSGALG00000007931	DLD	5254.06334202555	-0.462766409470229	0.172111807062847	-2.68875457975552	0.00717191255164594	0.0498827731162088
ENSGALG00000017119	TNFRSF19	60.6236243684364	0.645509386192309	0.574551988824713	1.1235003946514	0.261225033069795	0.492484380043312
ENSGALG00000031890	YBX3	2510.16350224758	-0.493161920723869	0.16691763924408	-2.95452249958273	0.00313153318177632	0.0273787241858268
ENSGALG00000016537	SCML2	43.5126614157626	-0.288843018254569	0.648189216071308	-0.445615278830546	0.655875172026904	0.817102424064703
ENSGALG00000007905	LAMB1	1259.61707571035	0.585869734075909	0.259230468062333	2.26003424078621	0.0238191258038041	0.110575101692634
ENSGALG00000042936	SYCE3	1.86643161401221	2.58401767680406	2.92402757109443	0.883718642857014	0.376848113963287	NA
ENSGALG00000016538	RAI2	383.663192636001	-0.552301616370882	0.278525082307013	-1.98295109293636	0.0473728927379601	0.172706618027368
ENSGALG00000014759	STYK1	40.1856091365541	0.242480494578458	0.58640599116099	0.413502757873236	0.679238302263801	0.83040796012051
ENSGALG00000014723	GABARAPL1	528.758476816784	-0.379369766533899	0.22277672900772	-1.70291469950056	0.0885840327375134	0.254492955472
ENSGALG00000016541	ENSGALG00000016541	50.1239322955095	1.2888163043667	0.69741409180146	1.84799292058699	0.0646033669752279	0.209690078130494
ENSGALG00000034698	TMEM52B	0.696892435450733	2.78578970770065	4.85507747021113	0.573788930206195	0.56611064055248	NA
ENSGALG00000017120	SACS	183.452655089224	1.25019456448157	0.338898118604481	3.68899824416152	0.000225138772791526	0.00384300584753411
ENSGALG00000014722	ENSGALG00000014722	14.9039121946489	-0.189547662139729	0.994463417281186	-0.190602951145194	0.848836677903773	0.924342832738163
ENSGALG00000007917	LAMB4	8.31414712356151	0.913849936889371	1.30466071369663	0.700450260589257	0.483646157484192	NA
ENSGALG00000016543	NHS	27.7744311826978	1.52747125384376	0.811401606365258	1.88250952655393	0.0597668676363468	0.200274877579805
ENSGALG00000050866	HSD3B1	387.078114180759	1.88983043460954	0.320047432109833	5.90484486049867	3.52978758581647e-09	3.20654607881396e-07
ENSGALG00000017122	SGCG	2021.91045953494	-1.76357519182387	0.207380248174931	-8.50406539361574	1.83064333548466e-17	6.74439515514807e-15
ENSGALG00000014766	HAO2	2747.01630350269	0.952585497819562	0.271894507170519	3.50351137186507	0.000459167049624471	0.00652700024230091
ENSGALG00000016545	REPS2	87.6429228649247	0.98176947026951	0.427756238765949	2.29516107842601	0.0217238948169718	0.104279412579623
ENSGALG00000014772	WARS2	75.9450630845339	-0.00896099492007116	0.430715746988382	-0.0208048927459178	0.983401294737962	0.99235106004015
ENSGALG00000025748	FGF9	2.7018518737557	-0.00478220907189076	1.99845065241636	-0.00239295829802378	0.998090697341552	NA
ENSGALG00000007183	ERGIC2	2985.7999806721	-0.426312564599444	0.167137424790904	-2.55067089332493	0.0107515799038257	0.0647879165217811
ENSGALG00000035228	ENSGALG00000035228	3.93974764066688	2.03880489144922	2.03372431918407	1.00249816173078	0.316103053947225	NA
ENSGALG00000016546	RBBP7	88.6714958068482	0.716198182374204	0.432276126476905	1.65680716215187	0.0975584685394406	0.270750778036953
ENSGALG00000017125	MICU2	368.691088206879	0.189515291269054	0.268733002088213	0.705217780460192	0.480674717838968	0.69957080903086
ENSGALG00000043190	ENSGALG00000043190	1.13917749109476	3.4964507248079	3.77400265923284	0.9264568789463	0.35420859661299	NA
ENSGALG00000016547	TXLNG	304.886013710152	0.451402263384745	0.258613124119597	1.74547314611919	0.0809025429137826	0.24119534200976
ENSGALG00000017126	ZDHHC20	397.493208653258	-0.24510952178551	0.243234853919073	-1.00770723371356	0.31359503128168	0.549505998135674
ENSGALG00000014791	WDR3	664.937720319697	0.101312024955118	0.209440561614647	0.483726858704304	0.628579729066	0.80000508076023
ENSGALG00000016548	SYAP1	1086.94612690631	-0.110451217495369	0.195850909452137	-0.563955601760238	0.572784348184799	0.7644138798873
ENSGALG00000039783	MRPL57	1029.23086193513	-0.57317657579547	0.208950065025469	-2.74312705155467	0.00608571340226743	0.044232536519388
ENSGALG00000017128	SKA3	65.6737108074426	0.712644970837904	0.524189336881468	1.35951825170196	0.173982422886723	0.38600349192817
ENSGALG00000007161	LRRK2	540.863266423757	1.18458122613628	0.246643962562005	4.80279838935236	1.56463405390085e-06	6.67258567745562e-05
ENSGALG00000016549	CTPS2	346.993781751362	0.31957191876919	0.265075323413109	1.20558909314674	0.22797596671521	0.454957154159469
ENSGALG00000017129	SAP18	3248.31936047829	-0.653201549977601	0.185118312517133	-3.52856257760639	0.000417823146413545	0.00608297298669906
ENSGALG00000053657	LATS2	574.849423325202	0.497033629476752	0.236078736050401	2.10537229143179	0.0352589138010099	0.142485976155635
ENSGALG00000014794	GDAP2	576.797390442286	-0.117817648048004	0.249363929427875	-0.472472696104516	0.636589426179492	0.805330556983842
ENSGALG00000017132	XPO4	390.641258472021	0.0539504760644129	0.249337617728738	0.216375196634417	0.828695298548095	0.914315426723515
ENSGALG00000027960	GRPR	102.238344490749	-1.8505542002212	0.39436409336614	-4.69250175497872	2.69884219192149e-06	0.000106215857541409
ENSGALG00000017133	EEF1AKMT1	337.58587510695	0.0256393950569365	0.25937672006478	0.0988500242062314	0.921257349383222	0.961945853005013
ENSGALG00000040007	IL17D	10.4068102437055	6.68861617432197	1.86173739596459	3.59267434216012	0.000327301529333082	0.00507719319712826
ENSGALG00000017134	IFT88	406.598602782294	0.558417317098986	0.235214403385562	2.37407790110383	0.0175928383119101	0.0907913675217366
ENSGALG00000014453	FAM46C	55.48144057692	-0.836760587887255	0.880991024630989	-0.949794679506229	0.342216589853464	0.579966602507858
ENSGALG00000007084	DUSP12	229.398710240099	-0.316775522276936	0.303325582843511	-1.04434159264556	0.296327376008389	0.531609629108516
ENSGALG00000035940	SLC2A13	439.773199912694	-0.287230706829266	0.260323068143643	-1.10336248292363	0.269869782268375	0.501721744074216
ENSGALG00000016551	AP1S2	1405.60864375	-0.226654805741954	0.177367880238576	-1.27787965575889	0.20129186238666	0.421582786333386
ENSGALG00000017135	CRYL1	4084.54000658571	-0.370891492417161	0.160650807779346	-2.30868115476008	0.0209612808437584	0.10183496990138
ENSGALG00000042554	ABCD2	4117.8038688118	0.25205335683483	0.238292227582707	1.05774896391594	0.290169905918482	0.524822509504545
ENSGALG00000017136	GJB6	85.139433306612	-2.12036161280586	0.473934699836153	-4.47395308581309	7.67865962984207e-06	0.000260465633428633
ENSGALG00000016552	ZRSR2	428.717039450473	0.342905257636244	0.245037426754788	1.39939952103477	0.161693210448346	0.370234307394693
ENSGALG00000014800	ATP6V1A	1912.91496298776	-0.144323202850419	0.183202885141558	-0.787778002179951	0.430826570393067	0.660355114194297
ENSGALG00000022720	GJB2	529.658277844659	-1.72346666367555	0.237277728360956	-7.26349950996559	3.7720180489078e-13	8.47936870892613e-11
ENSGALG00000029168	ENSGALG00000029168	96.4167597654155	-0.265383211566923	0.402104117031267	-0.659986307840482	0.509262616019144	0.72169570213291
ENSGALG00000017137	GJA3	4.65696441769732	3.9582067893344	2.19841712105043	1.80048033261455	0.0717848263350095	NA
ENSGALG00000016554	ACE2	225.026405356021	-0.469574565040736	0.300019594886281	-1.56514632058857	0.117548604633985	0.305097288309305
ENSGALG00000017139	ENSGALG00000017139	236.488332671927	0.99950732848751	0.34155951864662	2.92630500373087	0.00343014464039892	0.0292942745432137
ENSGALG00000007098	KIF21A	1801.04191437243	0.129614343163849	0.186745973132707	0.694067673800609	0.487639769983035	0.70545007300229
ENSGALG00000016557	BMX	0.663427583466042	2.7192323443784	4.85837336748482	0.559700158612172	0.575683974151639	NA
ENSGALG00000043421	ENSGALG00000043421	263.856383818827	0.495455297901151	0.272934503585641	1.81529008385592	0.0694793420737074	0.219353609598567
ENSGALG00000017142	PSPC1	374.597008458902	0.197755567819829	0.242035212356996	0.817052882074631	0.413898207955687	0.645654769048225
ENSGALG00000016558	VEGFD	14.3725276363481	-0.183402393529259	1.03501695713277	-0.177197477070642	0.859353277313393	0.929202879260356
ENSGALG00000033889	NAA50	1529.25455246903	-0.320178569599803	0.183156798492939	-1.74811184861449	0.0804446616851714	0.24030124953388
ENSGALG00000031560	USF3	395.369409908415	1.06527045059019	0.350356242510712	3.04053509352734	0.00236158168615963	0.0222771393339511
ENSGALG00000014812	SIDT1	379.717649159486	1.18201157394855	1.71887027790427	0.687667701945323	0.491662063501631	0.708179186383811
ENSGALG00000016559	PIGA	97.9568465388068	0.410086942158705	0.398286803998439	1.02962723856729	0.303185023646891	0.538521892142589
ENSGALG00000016562	ASB11	0.89572506194962	3.15122165014331	4.19224267168083	0.751679207749646	0.452243997188391	NA
ENSGALG00000043872	ENSGALG00000043872	0.986810124349754	-1.72394448884246	4.16765487147488	-0.413648572640176	0.679131495278718	NA
ENSGALG00000045606	ENSGALG00000045606	597.326499267021	0.899941629367119	0.314895424112446	2.85790634114061	0.00426446241395425	0.034173582877005
ENSGALG00000016563	ASB9	2031.31441837875	0.425639078775365	0.216847696911117	1.96284804883046	0.0496638328040461	0.178024706616233
ENSGALG00000007025	CPNE8	658.820940599171	0.102891874670323	0.227954113051674	0.451370994332524	0.651722184923214	0.814299702179613
ENSGALG00000014818	TRIM45	31.7939360337247	-0.171316436923593	0.640087766272178	-0.267645229218059	0.788972412734498	0.891247858793769
ENSGALG00000016568	MOSPD2	579.513731523888	0.118279755813478	0.217928292903154	0.54274621361826	0.58730455060813	0.772703276660178
ENSGALG00000014820	VTCN1	2.39359540302041	-0.77686010532929	3.03722865549858	-0.255779262428223	0.798121287559141	NA
ENSGALG00000040272	ALG10	265.333257828218	-0.177523016621223	0.342820179396497	-0.51783129258533	0.604575983133523	0.78351487827828
ENSGALG00000032036	ENSGALG00000032036	314.436996382374	0.267423044826129	0.261915663265481	1.02102730891304	0.30724150047185	0.543027150887355
ENSGALG00000013018	TPRKB	411.026388035222	-0.0676351466840596	0.322151301402595	-0.209948388814781	0.833707954945039	0.91642647524046
ENSGALG00000016569	FANCB	21.8859465040952	1.0550568455092	0.780566334322249	1.35165558533252	0.176485519572837	0.389083684523693
ENSGALG00000016571	GLRA2	1.1280225404332	3.4831894586941	3.78580171813671	0.920066532276932	0.357537992347708	NA
ENSGALG00000004897	GTSE1	93.6258230960837	1.00729501509036	0.429374913607903	2.34595683903927	0.0189783050083817	0.0956705660684781
ENSGALG00000039461	TNFRSF1A	1630.43327106773	-0.0530954781105903	0.20478682682584	-0.259271941137821	0.79542542709424	0.896018977369705
ENSGALG00000016574	GEMIN8	386.641642185441	-0.284418337769307	0.233944129069718	-1.21575326083326	0.22407892836955	0.451217309191537
ENSGALG00000014901	METTL16	366.732149660535	0.0102513208968458	0.265552121117296	0.0386037997125156	0.969206272820144	0.985100988306658
ENSGALG00000016575	GPM6B	8.40433342147849	-0.201416539769482	1.30950918734359	-0.153810711460579	0.877758987820689	NA
ENSGALG00000031922	TRMU	439.082806834716	-0.34253648734151	0.327043561023782	-1.04737266885558	0.294927732096554	0.529540424844805
ENSGALG00000014924	POLQ	85.2590269619481	1.55779527951273	0.536245565119568	2.90500356709781	0.0036724891477144	0.030672684865325
ENSGALG00000043355	ENSGALG00000043355	999.911419252058	0.0706676690652417	0.239301145174073	0.295308528564861	0.767758202039592	0.880329993399421
ENSGALG00000016576	OFD1	387.156784467459	0.77548246831936	0.23702201689091	3.27177398324257	0.00106874977738866	0.0124668674560297
ENSGALG00000054287	ENSGALG00000054287	12.4137244322396	1.1548549880387	1.0342763885177	1.11658257005539	0.264172847572312	0.495865203746705
ENSGALG00000034274	GRAMD4	113.616667708236	0.418781151950485	0.402828468653308	1.03960167798097	0.298524997016844	0.534035208448125
ENSGALG00000016578	TRAPPC2	887.263470015993	-0.387829513845344	0.207223541569078	-1.87155142175803	0.0612686894564776	0.203352123589563
ENSGALG00000048109	ENSGALG00000048109	3.44123844947346	0.933012155652853	2.20699081072999	0.422753076776177	0.672475426187541	NA
ENSGALG00000019397	CERK	856.256251426605	0.219412813434719	0.212959309043797	1.03030393186332	0.302867353925372	0.538243998762048
ENSGALG00000016579	RAB9A	862.794828183411	-0.186772084793152	0.213080548787873	-0.87653277530784	0.380740466683833	0.616324365709713
ENSGALG00000032361	STXBP5L	11.3924719537664	1.16490086738361	1.0780365152069	1.08057644704182	0.279885564178415	0.513220273427114
ENSGALG00000016581	TCEANC	213.623857058713	0.091475600176858	0.332058962265077	0.275479991724586	0.782947495657625	0.88807257631977
ENSGALG00000043058	TBC1D22A	676.044185206793	0.206531981640788	0.239175714990098	0.863515686152912	0.387853998749728	0.621945059293633
ENSGALG00000016592	PRPS2	63688.0756440127	-0.0556337390934029	0.312386862603137	-0.178092441627679	0.858650377853588	0.928963083109594
ENSGALG00000016590	TLR7	77.6152088044789	0.858056100727081	0.483818096913178	1.77350972648934	0.0761442816190204	0.2315903837264
ENSGALG00000026383	TMSB4X	15845.291442658	-0.276022093423036	0.155230680374077	-1.77814136199026	0.0753806406711826	0.230051589897373
ENSGALG00000023584	TAFA5	0.897261239451473	-3.42039724147888	4.85131655433934	-0.705045156952178	0.480782134620384	NA
ENSGALG00000016584	EGFL6	0.464594956967155	2.19984727415385	4.88993813310156	0.449872209887969	0.65280258678687	NA
ENSGALG00000033541	FRMPD4	1.40479971892723	1.93996041202636	3.71970492900872	0.521536102742255	0.601993362391525	NA
ENSGALG00000042320	GTF2E1	364.497453589384	-0.191386196361015	0.260391066540483	-0.734995247355233	0.462342388583023	0.684074866106273
ENSGALG00000041433	MSL3	581.553271980441	0.290448187761723	0.212372010629313	1.36763873403585	0.171425185810652	0.382376764111449
ENSGALG00000029379	BRD1	633.966106018051	0.360238596726543	0.230484133919082	1.56296483667295	0.118060865821619	0.306031592470987
ENSGALG00000014949	RABL3	825.502355059109	-0.458295989249421	0.219509858742806	-2.08781506158407	0.0368145203927458	0.146572413626827
ENSGALG00000014966	HGD	16240.3886757052	0.247423202098828	0.224968275855421	1.09981374555156	0.271413282080206	0.503323131669258
ENSGALG00000027688	NDUFB4	2290.88284787448	-0.348454496812161	0.187477050418698	-1.8586514777886	0.0630765553620029	0.206564037966974
ENSGALG00000014970	FSTL1	1202.51355714466	0.282551950389061	0.238614901564256	1.18413371728577	0.236360134990315	0.464010445439575
ENSGALG00000033186	LRRC58	1263.32441113856	0.00434876376986105	0.389139264521751	0.011175340466364	0.991083553973759	0.995229636655117
ENSGALG00000016602	ARHGAP6	85.5355216918937	0.76422800953972	0.428063635696868	1.78531401831317	0.0742103963000326	0.228581471919237
ENSGALG00000026996	gga-mir-6609	3.13043748958329	-3.69345511729095	2.4351201229394	-1.51674452627521	0.129331197724318	NA
ENSGALG00000032659	ZBED4	379.505180444355	-0.125669234130929	0.2399532298924	-0.523723869802802	0.600470610934242	0.780864958605829
ENSGALG00000014973	GPR156	68.3157544272301	-0.448674986660657	0.475830805159305	-0.942929675413605	0.345716874848252	0.582801463038898
ENSGALG00000052308	ENSGALG00000052308	5.54038611469654	-0.290171433885652	1.44096206177167	-0.201373402939481	0.840406610594888	NA
ENSGALG00000038504	MID1	51.8048116420153	0.869514866471186	0.561014684558318	1.54989680378108	0.121166286935345	0.310297058046626
ENSGALG00000014977	GSK3B	568.946272472601	-0.397371575954412	0.218699048111635	-1.81697899184075	0.069220330168427	0.218983394881008
ENSGALG00000008539	ALG12	2664.91686259167	-0.944041467206535	0.192360428012261	-4.90766982045995	9.21648428639778e-07	4.29036396370814e-05
ENSGALG00000016607	CLCN4	2.70383743349913	-1.02147752697458	2.15005056073658	-0.475094653878576	0.634719508850863	NA
ENSGALG00000050404	ENSGALG00000050404	1.0060168611549	-3.59913529571205	4.84360927390884	-0.743068875332199	0.457439982285955	NA
ENSGALG00000034834	WWC3	418.487206731153	0.212111706563342	0.285727838908666	0.742355758450068	0.457871817118066	0.680856176594303
ENSGALG00000014980	ENSGALG00000014980	5.65336250569251	0.647554423130387	1.54620002363842	0.418803785558483	0.675359538011935	NA
ENSGALG00000008551	CRELD2	3725.1437479144	-1.1275292082815	0.270252794418415	-4.17212784314756	3.01768231697432e-05	0.000789418551677128
ENSGALG00000014981	COX17	1562.19424529022	-0.882456240345655	0.215398096255255	-4.09686183716272	4.18788677588612e-05	0.00101542856139996
ENSGALG00000014988	POPDC2	5.53121672377841	-0.793951869318212	1.47090934152854	-0.539769411276667	0.589356064616427	NA
ENSGALG00000030802	SHROOM2	717.700712584124	0.0686405883266669	0.211660805915108	0.324295223340484	0.745714535672636	0.868563316036753
ENSGALG00000014997	PLA1A	4080.12673208617	-0.237584123964672	0.333250313198491	-0.712929934511903	0.475889114626571	0.696042934196318
ENSGALG00000040006	TBL1X	2553.87126845271	-0.298278959339379	0.187853399909145	-1.58782837831863	0.11232515251898	0.296176639733446
ENSGALG00000032247	ATP1A1	11225.8780214102	-1.2601225797559	0.208170206397646	-6.05332819504831	1.41883383632924e-09	1.44497537892598e-07
ENSGALG00000016618	PNPLA4	56.3610533703456	1.23943139040922	0.514332056403881	2.40978833610938	0.0159617778295326	0.0848841456908946
ENSGALG00000016622	STS	580.203661422623	0.027861388107713	0.215793218258183	0.129111509307854	0.897269415125248	0.949077618056158
ENSGALG00000040388	PUDP	369.904514383724	0.0783446024126576	0.255299873963667	0.306872859732815	0.758940147792194	0.875517368023647
ENSGALG00000016628	NLGN4Y	34.1570910116228	-0.097069502832222	0.729789123405242	-0.133010344658591	0.894185199341344	0.947326327890746
ENSGALG00000042759	PRKX	68.9661649923966	0.595601032672973	0.454475906604958	1.31052278903463	0.190019040001308	0.407144188616696
ENSGALG00000016635	ENSGALG00000016635	13.8315243048877	-0.556102154519121	1.04918829876597	-0.530030839243247	0.596090549024129	0.777880770277684
ENSGALG00000016636	ARSH	61.1073338877142	0.369661639627766	0.477036472855067	0.774912738674548	0.438391224286108	0.665718205599571
ENSGALG00000016648	ENSGALG00000016648	1403.55081479492	0.537312833501232	0.20670759268864	2.59938605308309	0.00933906780922438	0.0591236545841255
ENSGALG00000016654	ENSGALG00000016654	1219.95819775553	-0.159636945007646	0.238921869705106	-0.668155431751312	0.50403438123581	0.718169578617889
ENSGALG00000016655	GYG2	2.0905372037164	2.65969301176248	2.74975418814694	0.967247553700372	0.333420294976697	NA
ENSGALG00000024488	CD99	170.48549629892	-0.331305308165636	0.483941247762603	-0.684598202152335	0.493597501855119	0.709810654570578
ENSGALG00000016681	ZBED1	412.811702442294	-0.208600044254067	0.294925948169944	-0.707296341839225	0.479382338396143	0.69907069314437
ENSGALG00000016685	ASMT	0.442285055644028	2.1353072324576	4.89469700292167	0.436249114333946	0.662655997024284	NA
ENSGALG00000016686	AKAP17A	721.797998523813	0.119277768129495	0.202895997221615	0.587876398563017	0.556615259178825	0.753904768098644
ENSGALG00000016687	P2RY8	185.839252956667	1.01875480144025	0.333301670840393	3.05655473874928	0.00223896595246016	0.0213817105876426
ENSGALG00000016689	ASMTL	1625.26207693171	0.0883411844809836	0.184088265836605	0.479884929544582	0.631309217871935	0.801479291340622
ENSGALG00000016691	SLC25A6	29333.3708252737	-0.473416641585666	0.226775317058577	-2.08760215938042	0.0368337370593541	0.146572413626827
ENSGALG00000046156	ENSGALG00000046156	88.2117416595169	0.730001574689853	0.409353803204528	1.78330229003666	0.0745371088367718	0.228945269685527
ENSGALG00000016693	CSF2RA	717.314248009273	0.1029792489817	0.200284193132966	0.514165633197689	0.607136193075268	0.78563083134363
ENSGALG00000019147	ENSGALG00000019147	158.047773455665	0.61423492314074	0.500854987192794	1.22637278024009	0.220058424378783	0.445865396048855
ENSGALG00000052524	ENSGALG00000052524	5.07693957201822	4.09559682483832	2.10164533835861	1.94875736171403	0.0513244079220856	NA
ENSGALG00000045814	CRLF2	47.6721975124617	-0.429248752924377	0.733868312088447	-0.584912505218843	0.558606549644189	0.755113213859183
ENSGALG00000016702	ENSGALG00000016702	23.6624394807677	0.528389030141044	0.766135614397565	0.689680808738453	0.490394937125716	0.707547637709428
ENSGALG00000016716	STAG3	462.031882097793	0.288571344500995	0.238035528987548	1.21230366629887	0.225396160975246	0.452395472611181
ENSGALG00000016717	GTPBP6	111.087290437694	0.640354136221869	0.370271145356012	1.72941949231873	0.0837340438671835	0.246627720144449
ENSGALG00000016721	PLCXD1	3101.76936453213	-0.633672204577626	0.199608829689554	-3.17457001057098	0.00150058686097646	0.0161152093418063
ENSGALG00000016722	ENSGALG00000016722	20.6382610518743	-0.169999349366354	0.845820399799715	-0.200987525728404	0.840708328069394	0.920012485070553
ENSGALG00000016724	RGN	20638.6933752369	0.1258682744785	0.174620899899325	0.720808760870364	0.471027184459775	0.691687433880606
ENSGALG00000016727	JADE3	670.05862306791	0.111821074866221	0.263773963085596	0.423927644556541	0.671618582435677	0.825243399929997
ENSGALG00000016728	RP2	1789.37032468817	-0.663464170174935	0.190228226280643	-3.48772725870937	0.000487144731781593	0.00685153825834493
ENSGALG00000016734	SLC9A7	303.366128970698	-0.362365412851303	0.279648269179768	-1.29578993610134	0.195047866230399	0.412718546556123
ENSGALG00000031375	CHST7	44.7760318675434	0.440314090607812	0.561871021613476	0.783656877949321	0.433241471716514	0.661609860607498
ENSGALG00000016735	TUBGCP5	621.759240754643	0.48420998968171	0.206028791789906	2.3502054517481	0.018763051316125	0.0948739419007877
ENSGALG00000053735	ENSGALG00000053735	12.7205232090803	-0.0962072749592865	1.08810850578316	-0.0884169864015919	0.929545260972688	0.965053526127653
ENSGALG00000052475	ENSGALG00000052475	1.74540343687266	0.090245745460379	2.47050823972377	0.0365292226147237	0.970860377976398	NA
ENSGALG00000035970	ENSGALG00000035970	5.97420081146969	2.03196004462265	1.78302182074406	1.13961591551062	0.254446351741039	NA
ENSGALG00000046905	ENSGALG00000046905	42.4280186399094	2.40161667330057	0.638751381346324	3.75986141625022	0.000170007507942327	0.00311868544652708
ENSGALG00000047503	ENSGALG00000047503	10.941825832373	1.16080307195247	1.16259737977067	0.998456638687283	0.31805798073834	0.554255324031142
ENSGALG00000050957	ENSGALG00000050957	32.8867101381425	1.47923232428742	0.653952416270541	2.26198770351429	0.0236981630319231	0.110214715973315
ENSGALG00000052222	ENSGALG00000052222	11.8693394661697	1.7061795439839	1.07646245771567	1.5849875039809	0.112969173450979	0.297451464307959
ENSGALG00000054022	ENSGALG00000054022	0.442285055644028	2.1353072324576	4.89469700292167	0.436249114333946	0.662655997024284	NA
ENSGALG00000039355	ENSGALG00000039355	0.89572506194962	3.15122165014331	4.19224267168083	0.751679207749646	0.452243997188391	NA
ENSGALG00000042096	ENSGALG00000042096	2.51504215288725	-4.91996665758834	3.53449028113644	-1.39198760394	0.163926151737507	NA
ENSGALG00000031392	ENSGALG00000031392	0.464594956967155	2.19984727415385	4.88993813310156	0.449872209887969	0.65280258678687	NA
ENSGALG00000047974	ENSGALG00000047974	1.16148739241789	3.52347702016872	4.65853361141534	0.75634895314155	0.449440004984458	NA
ENSGALG00000053103	ENSGALG00000053103	0.442285055644028	2.1353072324576	4.89469700292167	0.436249114333946	0.662655997024284	NA
ENSGALG00000047374	ENSGALG00000047374	12.3585083542949	0.480207563099421	1.02831461309487	0.466985061754752	0.640510565758871	0.807671765892746
ENSGALG00000052226	ENSGALG00000052226	144.74374098742	-0.905283641250184	0.465890497190028	-1.94312536252684	0.0520010132910058	0.183525662394521
ENSGALG00000051995	ENSGALG00000051995	2.10974394052154	1.50805928168171	2.41786886961993	0.623714255404914	0.532815259398704	NA
ENSGALG00000050514	ENSGALG00000050514	0.442285055644028	2.1353072324576	4.89469700292167	0.436249114333946	0.662655997024284	NA
ENSGALG00000053256	ENSGALG00000053256	1.22827699375147	1.68084554618204	3.88937321389461	0.432163604196505	0.665622509769089	NA
ENSGALG00000049809	ENSGALG00000049809	9.91917727903378	2.10500073118414	1.3687951438406	1.53784935653547	0.124085452357614	NA
ENSGALG00000054610	ENSGALG00000054610	11.4311042676681	0.804543568262982	1.56622329567854	0.513683821765931	0.607473064774886	0.785887169148392
ENSGALG00000051786	ENSGALG00000051786	0.973669613944763	1.23052923434498	3.545692336689	0.347049071802452	0.728554453121661	NA
ENSGALG00000049873	ENSGALG00000049873	195.729356006345	0.249597334192469	0.343571122857998	0.72647937380823	0.46754494762867	0.688469927878211
ENSGALG00000047194	ENSGALG00000047194	0.696892435450733	2.78578970770065	4.85507747021113	0.573788930206195	0.56611064055248	NA
ENSGALG00000054662	ENSGALG00000054662	1.47667804452221	-0.254113268418846	2.60475040567121	-0.097557626967089	0.922283572721293	NA
[truncated: 14,861 more rows]

## Sheet: Table S2
Table S2. List of statistically significant (1,909) genes after applying the Benjamini-Hochberg correction
GENE_ID	GENE	baseMean	log2FoldChange	lfcSE	stat	pvalue	padj
ENSGALG00000013033	ENSGALG00000013033	1844.63411950536	1.67955199241916	0.357009674888377	4.7044999353149	2.54488947504184e-06	0.000100454967581786		baseMean:	mean of normalized counts across all samples independent of group assignment
ENSGALG00000027960	GRPR	102.238344490749	-1.8505542002212	0.39436409336614	-4.69250175497872	2.69884219192149e-06	0.000106215857541409		og2foldChange (lfc):	logarithm (base 2) of the fold change between two groups
ENSGALG00000012187	MGAT5	427.794584113871	1.10890721525984	0.236969767448761	4.67953033502305	2.87532816867136e-06	0.000112826856512095		lfcSE:	standard error of log2 fold change
ENSGALG00000007636	PCK1	589.129891873947	4.43987039161115	0.949379467879691	4.67660249860574	2.91666846369525e-06	0.000114111427238909		stat:	lfc/lfcSE, test statistic to calculate the p-value with Wald statistic
ENSGALG00000005160	VMP1	3146.55553495311	-0.811460634771757	0.173593072723772	-4.67449894191911	2.94672154980922e-06	0.000114948140926823		p-value:	measure of significance of the log2 fold change
ENSGALG00000016245	BCOR	413.4242340465	1.30972807233197	0.280423998877009	4.6705277635899	3.00426873580549e-06	0.000116849314495566		padj:	adjusted p-value calculated with Benjamini-Hochberg correction
ENSGALG00000029856	TOMM7	2342.67612420002	-1.03373245795981	0.221409046387828	-4.66888085570401	3.02844936601533e-06	0.0001174453916417
ENSGALG00000014899	NUS1	1964.90856645352	-0.944458391801488	0.202326882781599	-4.66798271597444	3.04171481206112e-06	0.000117615928724101
ENSGALG00000006546	CD81	29379.3592919774	-0.709370793113361	0.152072857932386	-4.66467719985088	3.09101873500824e-06	0.000119174946169809
ENSGALG00000008889	TTC14	906.627320318058	0.975738444532	0.209300537492681	4.66190128425313	3.13301468675816e-06	0.000120443982001372
ENSGALG00000005393	ARF1	7760.67873687061	-0.719424083825237	0.154424012736005	-4.65875786465365	3.18123127498451e-06	0.000121944134104392
ENSGALG00000002362	MANF	4653.51254271801	-0.868558957184871	0.186611870470025	-4.6543607059787	3.24987448748457e-06	0.000124216384229129
ENSGALG00000004216	TOR3A	2695.6274270276	-1.44796288494876	0.311220424739467	-4.652531678025	3.27884347918741e-06	0.000124963508805927
ENSGALG00000011169	PDCD2	2170.34117175374	-0.842925976467499	0.181281097322314	-4.64982829935541	3.32211480501823e-06	0.000126249881544289
ENSGALG00000022815	AvBD1	130.999380459787	2.77591195981243	0.597360936286758	4.64695930247417	3.36863591830484e-06	0.000127652051955649
ENSGALG00000016357	PRDX4	6443.19323671531	-0.759839024932276	0.163576061128253	-4.64517252519316	3.39792372575412e-06	0.000128395049500504
ENSGALG00000036736	KXD1	509.152605438921	-1.05219075304203	0.226567641977923	-4.64404688973441	3.41649968725607e-06	0.000128730214068401
ENSGALG00000051974	ENSGALG00000051974	73.9123028901778	2.29866285958978	0.497859616082286	4.61709041130555	3.89157753385323e-06	0.000146215277143046
ENSGALG00000010083	ST3GAL3	1780.63777098099	-0.970853994675071	0.210488017763239	-4.6123955415225	3.98054598745314e-06	0.000149135540767206
ENSGALG00000049865	RPL18A	7068.64206129167	-0.779393965110675	0.169061595790316	-4.61011835045815	4.02439801547295e-06	0.000150353777124557
ENSGALG00000034655	ALDH18A1	1952.29903771486	-1.02544624546421	0.222571792684351	-4.60726057465192	4.08008577934874e-06	0.000152006117110962
ENSGALG00000003818	CYFIP2	486.11172359446	1.21428804112573	0.263655496390915	4.60558591703067	4.11306120963011e-06	0.000152805408468695
ENSGALG00000040891	RSU1	1183.41970240428	-0.856531406776928	0.186039444932942	-4.60403118857758	4.14390363651487e-06	0.000153521212098036
ENSGALG00000027374	KLF9	282.401978362688	-1.24811170097265	0.271564351148329	-4.59600715519147	4.30663915696852e-06	0.000159105724620817
ENSGALG00000027571	ENSGALG00000027571	236.842053137598	1.37282688254842	0.299372057042001	4.58568811034965	4.52493658540074e-06	0.000166706205367139
ENSGALG00000003972	FAXDC2	824.4592755427	0.914108397387893	0.199908358117635	4.57263721234703	4.81623625238284e-06	0.000176946652120093
ENSGALG00000001207	PLCH2	434.732075623146	1.11062725204868	0.242963175647901	4.57117523709924	4.84996485247069e-06	0.000177693601763311
ENSGALG00000028762	ZFYVE26	877.476037513047	1.0339182072791	0.226239574745395	4.57001481037369	4.87689748590435e-06	0.000178188130456059
ENSGALG00000005753	ENSGALG00000005753	1654.58245828452	-0.792402135344012	0.173428024393241	-4.56905473101206	4.89928843074641e-06	0.000178514457299422
ENSGALG00000008096	SUFU	1818.21797239792	-0.809225444557496	0.177274032603932	-4.56482786943465	4.999043446861e-06	0.000181650173248541
ENSGALG00000008937	PPP1R21	1221.54528409346	0.830938265955232	0.182145624625121	4.56194469488581	5.06819986390158e-06	0.000183659931133679
ENSGALG00000023953	ENSGALG00000023953	57010.6021121965	-0.799555752824158	0.175398075097571	-4.55852068148057	5.15151924293386e-06	0.000186170571441503
ENSGALG00000054868	ENSGALG00000054868	4644.62833440882	-0.889902238456515	0.195316543415048	-4.55620513703988	5.20860702492076e-06	0.000187722160248707
ENSGALG00000007300	PYCR1	398.27140952019	-1.1188409660568	0.245723934593726	-4.55324373633634	5.28250101063576e-06	0.000189869406244071
ENSGALG00000049548	ENSGALG00000049548	86.9747313885196	-2.01651644557765	0.444070436382612	-4.54098332238497	5.59924612924608e-06	0.000200710274087002
ENSGALG00000010847	VEGFC	706.831448920326	1.21733120784084	0.268426590671862	4.53506191318043	5.75865902306718e-06	0.000205868179576658
ENSGALG00000051488	SFI1	597.881782170371	1.03889262447033	0.229197274571535	4.53274423272463	5.82222967567778e-06	0.000207581269323964
ENSGALG00000042293	ENSGALG00000042293	140.284286570442	1.59104113108187	0.351141506829035	4.53105400569041	5.86901312892955e-06	0.000208688260399444
ENSGALG00000002781	BRCA1	160.810831182007	1.76831675670605	0.390607540772638	4.52709323841584	5.98005593701638e-06	0.000212068133402803
ENSGALG00000008217	RNFT2	160.580438536383	1.47876190030788	0.326993000204681	4.52230445111134	6.11699899456641e-06	0.00021590931090459
ENSGALG00000003734	SZRD1	6936.82834236164	0.734976285424631	0.162527399616827	4.52216849071236	6.12093047576913e-06	0.00021590931090459
ENSGALG00000033789	HSP90B1	33915.2439684256	-0.853974378989562	0.188911540877725	-4.52049872136878	6.16941177664786e-06	0.000217042197330718
ENSGALG00000023451	TRPM7	4065.22544468246	0.878150414467468	0.194390890912177	4.51744631832673	6.25898886620208e-06	0.000219611029979995
ENSGALG00000002553	PCDH1	4218.81712286252	0.961247027389061	0.212844101014076	4.51620234156966	6.29585092306134e-06	0.000220321558819426
ENSGALG00000012197	ACMSD	1028.43544257049	-1.71858014714762	0.380762873155585	-4.51351817183443	6.37609836716612e-06	0.000221958510875917
ENSGALG00000003705	VPS13C	1152.21433757407	0.972788473366491	0.215503350964875	4.51402945249351	6.36073776703347e-06	0.000221958510875917
ENSGALG00000004365	ENSGALG00000004365	82.6810686073522	-2.5062131762587	0.555634334427416	-4.51054411322756	6.46615523885208e-06	0.000224504232808626
ENSGALG00000031734	AQP11	361.934438674079	1.22183318240213	0.271057845324677	4.50764736559683	6.55504014751193e-06	0.000226996076962012
ENSGALG00000019844	AvBD8	7439.63783031537	-1.00011745271105	0.222197698034946	-4.50102526513915	6.76264660117082e-06	0.000233575473623252
ENSGALG00000038003	EDF1	13937.9115247582	-0.710644212346487	0.158218658588935	-4.49153227997464	7.07125806319304e-06	0.000243600248550985
ENSGALG00000011801	ESR2	1129.03316898935	1.03779925933866	0.231145802962154	4.48980360464765	7.12888716708345e-06	0.000244949301805772
ENSGALG00000017249	PCF11	2486.43029129482	1.05239014180341	0.234446188952367	4.48883450187891	7.16139049747333e-06	0.000245005207839233
ENSGALG00000047617	DDA1	1046.71789628156	-1.04991444668144	0.233904071310409	-4.48865400588995	7.16745989908938e-06	0.000245005207839233
ENSGALG00000007430	ARCN1	3642.46706670238	-0.732748980656545	0.163366329630498	-4.4853121344764	7.28072720067679e-06	0.000248237236150582
ENSGALG00000001572	COMMD4	1008.24675606322	-1.04554308213082	0.23331744606324	-4.4812040409847	7.4223107709626e-06	0.000252415660910967
ENSGALG00000017136	GJB6	85.139433306612	-2.12036161280586	0.473934699836153	-4.47395308581309	7.67865962984207e-06	0.000260465633428633
ENSGALG00000004509	ENSGALG00000004509	131621.812097042	-0.791816119746535	0.177044575526958	-4.47241107156073	7.73425676377767e-06	0.000261682263923427
ENSGALG00000010798	DHCR24	7278.0140713915	-0.968157540529901	0.216521571805045	-4.47141378320321	7.77041859902949e-06	0.000262236798674117
ENSGALG00000015233	ATP1B1	3075.30829369531	-0.816221955522857	0.182626561337598	-4.46934963646397	7.84577909408589e-06	0.00026410771255711
ENSGALG00000007786	DOK5	194.921466223989	2.55298549473142	0.571290084404951	4.46880764155146	7.86568245947813e-06	0.00026410771255711
ENSGALG00000011838	GUCY2C	39.2244451173208	3.00857456878065	0.673556289095277	4.46670102779648	7.94350180961887e-06	0.00026604713257822
ENSGALG00000033001	ATP5J2	3464.58555320614	-0.934031883667688	0.209202075953509	-4.46473525375178	8.01678190943644e-06	0.00026782513467218
ENSGALG00000002729	GK5	685.765659921595	-1.41238961742192	0.31674832423156	-4.45902790756167	8.23322018356092e-06	0.000274364822348162
ENSGALG00000013627	SLC7A2	3668.26018856623	0.82901421866399	0.186141965166467	4.45366641489253	8.4416222450784e-06	0.000280604601093922
ENSGALG00000013489	CCDC82	454.483562163698	1.05129151995698	0.236152592932339	4.45174667321222	8.51746141767746e-06	0.000280622649725392
ENSGALG00000011612	GC	272211.437989979	-0.683396008321782	0.153501752846292	-4.45204042071164	8.50581490877524e-06	0.000280622649725392
ENSGALG00000012259	ENSGALG00000012259	3141.54230799515	-0.722881481487888	0.162390120576781	-4.45151145229981	8.52679844977254e-06	0.000280622649725392
ENSGALG00000007267	MVD	2503.59905645503	-0.979446476812241	0.220012453313679	-4.45177744286962	8.51624074721008e-06	0.000280622649725392
ENSGALG00000040156	CCDC88C	809.228310990037	1.0099443012968	0.227107144678305	4.4469948434576	8.70799273428672e-06	0.000285876504046646
ENSGALG00000037050	FABP3	2925.84237696679	-3.41447135284453	0.768853248738051	-4.44099229397657	8.95450018664496e-06	0.000293243298704869
ENSGALG00000029709	INPP4A	501.159134770623	1.01760974296664	0.229490622228357	4.43421057072239	9.24102725933204e-06	0.000301881144188475
ENSGALG00000014869	NNT	7588.96915626929	-0.688416391439642	0.155419309963439	-4.42941351111124	9.44896968564756e-06	0.000307915687815095
ENSGALG00000011811	SYNE2	3000.718405688	0.971193024282975	0.21946996536873	4.42517509241541	9.63640915470396e-06	0.000313254153477546
ENSGALG00000008167	KMT2E	3694.85196287329	1.03100283221493	0.233034066530314	4.42425799611924	9.67743157721632e-06	0.000313818520803472
ENSGALG00000032746	ENPP2	2763.67895924866	0.738129438809194	0.166896036993469	4.42269002971042	9.7479546150761e-06	0.000315334444048181
ENSGALG00000003553	ABCA12	221.273360959917	2.03838834192406	0.461181106544358	4.41993028985457	9.87327452495962e-06	0.00031861128959742
ENSGALG00000003547	SKP2	914.780453526833	-0.896790042228928	0.203103347835992	-4.41543702643984	1.0080612374415e-05	0.000324236326604067
ENSGALG00000026809	SARS	3034.62691141973	-0.872974688244317	0.197724925165808	-4.41509681954493	1.00964791440458e-05	0.000324236326604067
ENSGALG00000037784	DAG1	2594.46728938424	-0.741769722435341	0.168129294993671	-4.41190051063535	1.02467198202691e-05	0.000328266292213112
ENSGALG00000043092	MYH9	8547.47566807806	0.705638254516083	0.160172336795613	4.40549391132694	1.05543116841978e-05	0.000337305628596424
ENSGALG00000011350	NEGR1	26.1694629003024	4.98661491374639	1.13234452954752	4.40379653332103	1.06372715011903e-05	0.000339139740192996
ENSGALG00000054981	ENSGALG00000054981	21471.3084999675	0.728790566792323	0.165563168705131	4.4018882490121	1.07312828968146e-05	0.000340500012106344
ENSGALG00000003381	HERC1	5358.97020066465	0.853771366819345	0.193934870681523	4.40236128664758	1.07079050743539e-05	0.000340500012106344
ENSGALG00000010200	TRHDE	608.318341530353	0.926820859267541	0.210715543853418	4.39844561211997	1.09028941015087e-05	0.000345119533337255
ENSGALG00000011280	EEA1	573.002710296651	0.991738777633306	0.225515511123212	4.39765217343059	1.09428159456692e-05	0.000345558494970026
ENSGALG00000038292	TMEM258	1349.15607429805	-1.0202371010432	0.232292582504912	-4.3920347780439	1.12294730661139e-05	0.000353768411581636
ENSGALG00000000920	CGN	1865.23351339853	0.890600618145164	0.202811878062256	4.39126458792408	1.12693304748089e-05	0.000354182772718934
ENSGALG00000037018	USP36	1760.48078090684	-1.16626125302748	0.265799124023806	-4.38775431375396	1.1452704169901e-05	0.000359095071880372
ENSGALG00000052964	ENSGALG00000052964	161.470036515049	1.76953434831476	0.403478682324138	4.38569477356722	1.15616149554832e-05	0.000361070022916161
ENSGALG00000054807	ENSGALG00000054807	39.3026698745875	3.1229649568315	0.712105915574184	4.38553435455371	1.15701394661365e-05	0.000361070022916161
ENSGALG00000006516	MTHFS	4162.44672695382	-0.713373679107497	0.162758018080201	-4.38303247681458	1.17038657387229e-05	0.000364385848104888
ENSGALG00000008517	MCTS1	852.861567423007	-0.85898806931535	0.196187340887054	-4.37840721746605	1.1954981661235e-05	0.000371332369491709
ENSGALG00000014703	PRRC1	1184.7251804602	-0.827791534796012	0.189091921922743	-4.37772024515263	1.19927147447551e-05	0.000371634055279642
ENSGALG00000015537	MAN2B2	2904.46578086971	-0.799848331144387	0.182817486194825	-4.37511940346889	1.21366025980477e-05	0.000375216224377404
ENSGALG00000041471	TUBB	6117.54943486663	-1.05578075729248	0.241599760556531	-4.36995779656596	1.24270551878875e-05	0.000383302402225468
ENSGALG00000051922	ENSGALG00000051922	1240.66235995748	1.20871141748555	0.276709803901054	4.36815537593949	1.25300341257847e-05	0.000384780449331107
ENSGALG00000008419	SEC13	4051.39957872719	-0.705419937914966	0.161493404277752	-4.36810370720601	1.25329981234289e-05	0.000384780449331107
ENSGALG00000044020	ENSGALG00000044020	695.368129466801	1.36515773918192	0.31278205958212	4.36456534945063	1.27375768210873e-05	0.000390158155607577
ENSGALG00000005889	CCDC18	284.260094324718	1.46661449910106	0.33609304215223	4.3637157428471	1.27871711523825e-05	0.000390774771875689
ENSGALG00000039924	ENSGALG00000039924	431.12946335091	1.24846095772822	0.286198416140112	4.36222175707997	1.28748271719216e-05	0.000392549040876314
ENSGALG00000030261	SMIM12	2864.28404589411	-0.881475709677975	0.202114576771938	-4.36126737495344	1.29311230277662e-05	0.000393361203479963
ENSGALG00000044620	ENSGALG00000044620	393.873199046398	1.03595913475248	0.237564432175758	4.36075015634511	1.29617300976852e-05	0.000393389991500226
ENSGALG00000030705	TRABD	1641.22320704964	-1.00974206955034	0.231600218058114	-4.35984939054318	1.30151991363957e-05	0.00039411092727401
ENSGALG00000043641	JUND	1704.60142456296	-1.016201395295	0.233315372929484	-4.35548409234967	1.32773159546205e-05	0.000401132212998021
ENSGALG00000012585	UBQLN1	3227.63663218968	-0.71298372254488	0.163797710473992	-4.35283082090508	1.34390857454845e-05	0.000403263787878644
ENSGALG00000036492	DAGLA	540.934657821992	-1.30779577466515	0.300391433144226	-4.35363872057311	1.33896301202546e-05	0.000403263787878644
ENSGALG00000005781	ARFGAP1	1829.45627566861	-0.783853167940642	0.18007144014407	-4.35301215625034	1.34279701484378e-05	0.000403263787878644
ENSGALG00000053042	ENSGALG00000053042	142.915979163962	1.88950081652319	0.434203068125715	4.35165238393967	1.35115364009161e-05	0.000404522589808916
ENSGALG00000010463	AHSA1	2835.49446447769	-0.728556577946838	0.167476584569288	-4.35019964026926	1.36013643492591e-05	0.000406294809378883
ENSGALG00000001183	MYH10	4454.93192970323	0.822186875578303	0.189347582541408	4.34220952041201	1.41056916309478e-05	0.000420413006969124
ENSGALG00000034094	SP5	46.2847316914576	-2.59842264723854	0.599104555537366	-4.33717724764735	1.44324236796386e-05	0.000428226477098538
ENSGALG00000003400	AIMP2	789.063724748553	-0.970818468539837	0.223818433971585	-4.33752685743073	1.44094931262335e-05	0.000428226477098538
ENSGALG00000007353	MTFMT	427.398389098312	-1.15842705292048	0.267131646790642	-4.33653993017295	1.44743142578934e-05	0.000428510781255447
ENSGALG00000051271	ENSGALG00000051271	1311.13120610188	-1.09163361067519	0.251776828739523	-4.3357191213356	1.4528436489406e-05	0.000429155129530047
ENSGALG00000054694	ENSGALG00000054694	487.031387460446	1.58572694609781	0.366090424039262	4.33151713885786	1.48085418078576e-05	0.00043645708888359
ENSGALG00000001701	ENSGALG00000001701	509.480521884799	0.942181523635885	0.217843932225829	4.32502991480693	1.52511164584601e-05	0.000448504562280611
ENSGALG00000043596	SNED1	724.850303327797	0.969667283102177	0.224456967153406	4.32005874176965	1.55987672542226e-05	0.00045771338516096
ENSGALG00000002080	DOCK2	534.289113751066	1.100530835391	0.254944998658343	4.31673828152184	1.58351725914625e-05	0.000463624490244079
ENSGALG00000019276	ENSGALG00000019276	264.737638655136	1.15365807471414	0.267609250252334	4.31097980965283	1.62532747252334e-05	0.000474817582997292
ENSGALG00000008862	DNAJC10	1781.37885567574	-0.800748800067531	0.185785059452507	-4.31008178174968	1.63194183021521e-05	0.000475702076794381
ENSGALG00000017042	UFM1	1201.40827502687	-0.781168655984147	0.181537095363513	-4.30308006426963	1.68439946062679e-05	0.000489916448383621
ENSGALG00000030878	RPLP1	20504.1522166379	-0.696052436688698	0.161804222916528	-4.30181872971127	1.69401874815138e-05	0.000491636119403321
ENSGALG00000026490	RPS16	8818.18973870628	-0.796374673017321	0.185167685936098	-4.30082964525544	1.70159837816034e-05	0.000492757626409184
ENSGALG00000038540	ZBTB32	2261.12808501173	-0.802374222805757	0.186702912284891	-4.29759885899054	1.72658262891393e-05	0.000498903385779639
ENSGALG00000001949	MDH2	7928.91317466892	-0.751993058882425	0.175049490427373	-4.29588830590983	1.73995178530265e-05	0.000501673489749326
ENSGALG00000006011	KIAA0753	417.732233172406	1.22523529387818	0.285257161375696	4.29519556308172	1.74539406349028e-05	0.000502151007897432
ENSGALG00000047875	ENSGALG00000047875	1353.46071430487	-0.833127561416605	0.194134856047314	-4.29148880515077	1.77479152005401e-05	0.000508403022256508
ENSGALG00000005622	ARF4	5235.19009147257	-0.73009115820006	0.170118486759595	-4.29166266469204	1.77340219862117e-05	0.000508403022256508
ENSGALG00000035604	USB1	1258.64107328553	-0.924536432299708	0.215652276179931	-4.28716287477677	1.80969605738741e-05	0.000517284457093303
ENSGALG00000033989	SLC39A14	5148.3550723157	-0.86194824087268	0.201206740973905	-4.28389345556007	1.83650883040181e-05	0.000523819712206863
ENSGALG00000033569	ENSGALG00000033569	689.92540159304	-0.926221658947872	0.21626652922801	-4.28277857999634	1.84573823082434e-05	0.000525322449687194
ENSGALG00000027579	MRPS6	3440.01867959978	-0.720864805108085	0.168400330604409	-4.28066146022881	1.86338637706205e-05	0.000528078921345597
ENSGALG00000000660	CYB5B	2433.24754957157	-0.708358115091003	0.165478479469933	-4.28066608636991	1.86334763925664e-05	0.000528078921345597
ENSGALG00000004341	ENSGALG00000004341	860.053008646349	-1.22080994075975	0.285268550816885	-4.27951113876338	1.87304264411521e-05	0.000529683679933902
ENSGALG00000037587	ENPP3	589.303384326399	0.897101686717352	0.209780140731977	4.27638995563228	1.89948382908662e-05	0.000536018170748423
ENSGALG00000053964	GIMAP1-GIMAP5	361.351289057294	1.3437540279738	0.31438401814537	4.27424407863015	1.91786851363641e-05	0.000540057114572394
ENSGALG00000002473	GPR157	849.120166723397	0.979175598915237	0.229209260293683	4.2719722478081	1.9375169384443e-05	0.000544434049885313
ENSGALG00000053274	PPP1R14B	273.941344057233	-1.1390551094192	0.266940485680848	-4.26707513666938	1.9805246963733e-05	0.000555342474587718
ENSGALG00000009179	TNFSF10	24705.3744539476	1.29073862655942	0.302625043110015	4.26514148761373	1.99775561985857e-05	0.000558992252873085
ENSGALG00000004760	TMEM116	845.275563460655	0.895384860005855	0.210016563480849	4.26340115829723	2.01338583143178e-05	0.000562179711205889
ENSGALG00000012689	KIF13A	1379.85272900246	0.958649153457404	0.225221040720938	4.25648132336457	2.07669375849828e-05	0.000577562323278068
ENSGALG00000054991	ENSGALG00000054991	7181.23908337874	-0.727203649126903	0.170848327029113	-4.25642827045644	2.07718636962707e-05	0.000577562323278068
ENSGALG00000032316	CDV3	2571.27159934364	-0.751812894945286	0.177250960523687	-4.24151661984825	2.22014446019663e-05	0.000616020417899328
ENSGALG00000013272	PRMT8	382.701315896583	1.12759076034651	0.266019653168761	4.23874983263424	2.24767955694281e-05	0.000622358537864978
ENSGALG00000050367	ENSGALG00000050367	188.345448943177	1.29878504198552	0.306654948934884	4.23533044712512	2.28215849535812e-05	0.00063058891924864
ENSGALG00000031663	SEC11C	1544.30270171423	-0.797957259158281	0.188427589568749	-4.23482177416031	2.28733044378491e-05	0.000630704026526387
ENSGALG00000041924	PFDN5	2225.65534118462	-0.730398512545865	0.172613561657757	-4.23140861894754	2.32232341913681e-05	0.000639024388133019
ENSGALG00000016289	DST	2612.11333443509	1.17324597637716	0.277336326952207	4.23040857745024	2.33267234289774e-05	0.000640543132170865
ENSGALG00000006842	ACOT8	1915.13546354928	-0.831155250666684	0.196577461096696	-4.22813096694661	2.35640621494207e-05	0.000645723463404476
ENSGALG00000015675	ENSGALG00000015675	948.454940083696	0.845256637442476	0.199961906353177	4.22708831325885	2.36734770869538e-05	0.000647384178565501
ENSGALG00000010481	CMPK1	1472.38768353416	-0.755601077634573	0.178887711488596	-4.22388475623571	2.4012687277786e-05	0.000655309200340073
ENSGALG00000013916	HYPK	1247.02169580617	-0.804239030348997	0.190446558845669	-4.22291185109165	2.41166159234205e-05	0.000656793997930855
ENSGALG00000015483	PNISR	2145.51863526024	0.923121335749064	0.218638739279519	4.22213071110375	2.42003692378495e-05	0.000657724379511472
ENSGALG00000011392	MSH4	401.955720130321	1.06384585912065	0.252016382426765	4.22133612456641	2.42858481534031e-05	0.000658697758811012
ENSGALG00000007242	SLITRK4	40.1556383859919	-3.22765415790357	0.765128368565047	-4.21844789777805	2.45989797379169e-05	0.000665829118906106
ENSGALG00000016410	EIF1AX	2030.02518040866	-0.745462105147859	0.177084609420674	-4.20963802323993	2.55780149031371e-05	0.000690918964684943
ENSGALG00000010318	TMED10	10223.5224843887	-0.696140060630305	0.165542980902281	-4.20519225180096	2.60860320986933e-05	0.000703209438465384
ENSGALG00000004917	DOC2B	293.598407741585	-4.72308229028498	1.12416893718344	-4.20139903715761	2.65270546059015e-05	0.000713647718535644
ENSGALG00000052250	HJV	337.339489982783	1.16428884223276	0.277467418958545	4.19612813137789	2.7151667981886e-05	0.000728972818712052
ENSGALG00000013993	VNN1	27446.2084615975	-0.829174415770434	0.197742898018992	-4.19319441596734	2.75053517608106e-05	0.000734011026969076
ENSGALG00000010017	MCFD2	8412.70253994127	-0.710729407850726	0.169479794421844	-4.19359375715128	2.74569515967673e-05	0.000734011026969076
ENSGALG00000008586	TUBB4B	6962.63994894823	-1.15681490769717	0.275839039628452	-4.19380414482072	2.74314851853397e-05	0.000734011026969076
ENSGALG00000002500	GMPPB	2021.66211317075	-0.948724373731113	0.22653804003508	-4.18792523138366	2.81516222746675e-05	0.000749748928170512
ENSGALG00000010031	ARHGAP10	259.858366176701	1.16694748385524	0.279005072660285	4.18253142399352	2.8828115656618e-05	0.000765583925272215
ENSGALG00000007867	SLC9A5	140.944361339584	1.48308004034924	0.354611494657314	4.18226724935254	2.88616423611632e-05	0.000765583925272215
ENSGALG00000004231	ENSGALG00000004231	953.383353962426	-0.865863710110686	0.207147933519036	-4.17992926794568	2.91599781156884e-05	0.000771953672152447
ENSGALG00000011020	CYCS	2772.08720695274	-0.753744035924829	0.180384687482188	-4.178536695357	2.93390664546983e-05	0.000775147486830007
ENSGALG00000007162	SELENOS	4033.43865886681	-0.66552871212128	0.159372445758507	-4.17593335506527	2.96766702384919e-05	0.000780955709073648
ENSGALG00000000887	NR0B2	2384.55230080586	1.23372307400611	0.2954316223121	4.17600209602064	2.96677085749154e-05	0.000780955709073648
ENSGALG00000038097	EI24	4157.72837495368	-0.880868398186427	0.211072936533714	-4.1732891608571	3.00233497603802e-05	0.000788514233409748
ENSGALG00000030268	NKTR	1369.4804286361	1.09455357081055	0.262311582579427	4.17272298862032	3.00980790889255e-05	0.000788914669874345
ENSGALG00000008551	CRELD2	3725.1437479144	-1.1275292082815	0.270252794418415	-4.17212784314756	3.01768231697432e-05	0.000789418551677128
ENSGALG00000010427	TM4SF4	19725.0843180268	-0.775004915271242	0.185795541411263	-4.17127832769544	3.02895623750501e-05	0.000790808003504506
ENSGALG00000010703	DGLUCY	966.709367317098	0.83247260901556	0.199598885374787	4.17072774455842	3.03628439297074e-05	0.000791163848801001
ENSGALG00000001642	GLT8D1	954.25014436976	-0.842765012162035	0.202135909742167	-4.16929883085603	3.05538164789929e-05	0.000794578956786046
ENSGALG00000016781	MAP4K4	2108.43159772053	0.754153315470288	0.180907917582548	4.16871370555779	3.06323467004301e-05	0.000795062258880244
ENSGALG00000006794	ENSGALG00000006794	787.631715776275	1.10495923759753	0.265159921730511	4.16714272046184	3.08441400359382e-05	0.000798995760345017
ENSGALG00000034806	ENSGALG00000034806	130.91529610417	-2.17901770441992	0.523439560204556	-4.16288311026468	3.14254260557563e-05	0.000811284446902211
ENSGALG00000008348	PDIA3	32095.660909748	-0.698113862589347	0.167704124009415	-4.16277099154792	3.14408659962103e-05	0.000811284446902211
ENSGALG00000010151	CCDC167	595.840367833171	-0.945456251371437	0.227183353794086	-4.16164404469695	3.15964594330838e-05	0.000813716197011633
ENSGALG00000039724	RHOF	1576.54581595492	-0.801802247935085	0.193053825255744	-4.1532575014917	3.2777553997058e-05	0.00084249747802903
ENSGALG00000031129	HMCN1	142.031504654908	1.42240319766474	0.342592089046129	4.1518857064829	3.29746941916899e-05	0.000844670057199633
ENSGALG00000036949	ASAP3	921.16313879891	1.09182123847439	0.262976449021193	4.15178333473658	3.2989451076635e-05	0.000844670057199633
ENSGALG00000040993	BAMBI	3283.55023528922	0.788405224048082	0.190121721919054	4.14684453775226	3.37088775947949e-05	0.000861427444199932
ENSGALG00000013134	PLEKHA5	404.379615855828	1.03593124301411	0.249891971386378	4.14551630957512	3.39048865208167e-05	0.000863181414365219
ENSGALG00000005408	BCO1	1100.6650139624	0.782478486969895	0.188753821596019	4.14549745458716	3.39076767612365e-05	0.000863181414365219
ENSGALG00000008057	LLGL2	3785.58427585943	0.749789309629233	0.180888035369142	4.14504645428384	3.39744827205212e-05	0.000863225219008186
ENSGALG00000034354	ENSGALG00000034354	6185.03895309765	-0.698362734821912	0.168542848587892	-4.14353228673317	3.41996895841454e-05	0.000867285818268681
ENSGALG00000008066	UQCR10	4721.32597602523	-0.717509706392345	0.173305034592204	-4.14015500519466	3.47071220330563e-05	0.000878474350237453
ENSGALG00000017627	C10orf2	820.280719526651	-0.837286091401383	0.202282554873102	-4.13919080627906	3.4853298750831e-05	0.000878819964510023
ENSGALG00000006911	TMC5	228.807307178199	-1.20797887901175	0.291833367008499	-4.13927609236189	3.48403454785387e-05	0.000878819964510023
ENSGALG00000006530	TSSC4	1190.62939205593	-0.909609477140309	0.219857237061141	-4.13727330198073	3.51457400338339e-05	0.000882837026645339
ENSGALG00000043010	NR2F6	10435.5631757804	-0.76289252850895	0.184386129341027	-4.13747244022874	3.51152610889723e-05	0.000882837026645339
ENSGALG00000006715	OAF	9283.77695447946	-0.780005261235519	0.188662765123615	-4.13438900211414	3.55900210665171e-05	0.000892307087722527
ENSGALG00000042552	TJP1	1452.17564792714	0.810491251370196	0.196063126606613	4.13382804506831	3.56770448826925e-05	0.000892801219394625
ENSGALG00000053916	ABCB1	4047.09550862883	1.14660767462986	0.277439067262487	4.13282702376246	3.58328400957699e-05	0.000893328868778564
ENSGALG00000015906	COX7A2	1799.35180161624	-0.858631624485618	0.207746118139762	-4.13308143696803	3.57931830602326e-05	0.000893328868778564
ENSGALG00000025999	NDUFA4	6160.75946180379	-0.711271663264849	0.17227144014302	-4.12878456623078	3.646858964282e-05	0.000907472616196477
ENSGALG00000015147	ALDH1A1	8257.55548345237	0.873434586041539	0.211791564770553	4.12402914624	3.72301752259381e-05	0.000924503696228947
ENSGALG00000051283	ENSGALG00000051283	21650.8703554378	-1.30152101941343	0.315623961196382	-4.1236445245791	3.72924283708427e-05	0.000924503696228947
ENSGALG00000038604	PHB	2408.23024414968	-0.782721667677177	0.190058475989507	-4.11832023592776	3.81644108318078e-05	0.0009443555613102
ENSGALG00000003738	EMC3	1689.75043449718	-0.722540305331917	0.175562550658419	-4.11557192933315	3.86220525665182e-05	0.00095389996869596
ENSGALG00000034630	PPIL1	484.823545892626	-0.952310439704488	0.231479022934446	-4.11402479426473	3.88819645094961e-05	0.000958534377861424
ENSGALG00000011572	ASPG	2920.51390695187	0.728400859058294	0.177084915687886	4.11328574333292	3.90067069694958e-05	0.00095982551862045
ENSGALG00000041296	ENSGALG00000041296	1144.69489673177	-1.63226969774128	0.397052104855265	-4.11097102315144	3.93998650003809e-05	0.00096675635471651
ENSGALG00000007809	TSHZ2	97.1748128340645	1.6731883739458	0.407025520383331	4.11077018554024	3.94341542563245e-05	0.00096675635471651
ENSGALG00000052619	ENSGALG00000052619	575.24758072761	1.45177916398967	0.353307178554299	4.10911312340219	3.97181493777633e-05	0.000971922168260653
ENSGALG00000009495	FGFR2	1030.29017853738	0.790675195146032	0.192575594627821	4.1057912695226	4.02933205883293e-05	0.00098418105149726
ENSGALG00000006056	ENSGALG00000006056	2260.21625339543	-0.701484010341683	0.171023543062402	-4.10168096029756	4.10159550933018e-05	0.000999990096328054
ENSGALG00000011930	ENSGALG00000011930	381.042160754426	1.14104156107967	0.278365632899423	4.09907483619556	4.1480490752982e-05	0.00100946008964551
ENSGALG00000000474	RPL36	6958.65440694521	-0.684319484401236	0.166993488148903	-4.09788125265728	4.16949069905931e-05	0.00101281969123853
ENSGALG00000014981	COX17	1562.19424529022	-0.882456240345655	0.215398096255255	-4.09686183716272	4.18788677588612e-05	0.00101542856139996
ENSGALG00000042730	STT3A	6109.53112455005	-0.904995857602719	0.22115455683453	-4.09214203205339	4.27406721325395e-05	0.00103295035783468
ENSGALG00000051004	ENSGALG00000051004	52.587295787813	2.59820436566805	0.634939236365634	4.09205198995114	4.27572756126998e-05	0.00103295035783468
ENSGALG00000007152	FAM3D	27.7766169829738	3.38186232023435	0.827960831459011	4.08456800338601	4.41588930723031e-05	0.00106487163421447
ENSGALG00000002227	DMXL1	646.725427609753	1.13059861962863	0.276951193876076	4.08230274730112	4.45916551654882e-05	0.00107141145373165
ENSGALG00000003693	MACF1	10371.6086597833	0.982108547593959	0.240555318086749	4.08267235746496	4.45207700448977e-05	0.00107141145373165
ENSGALG00000001220	HERPUD1	3843.99399473882	-0.745872786938251	0.182919255128534	-4.0776067364485	4.55016433609247e-05	0.0010912989075876
ENSGALG00000024081	TGIF2	53.0297002713268	-2.36895181298562	0.581707937326053	-4.07240757943759	4.65296651202531e-05	0.00111394034023451
ENSGALG00000015822	ENSGALG00000015822	2339.97294212631	-1.02547391952489	0.251848279976551	-4.07179242844289	4.6652744893542e-05	0.00111487451445594
ENSGALG00000026038	ERI2	196.023616772179	1.26946196387169	0.312132808484614	4.0670571287743	4.76105743496157e-05	0.00113571771150891
ENSGALG00000005391	SELENOK	1618.32163625629	-0.718423236048753	0.176730163527982	-4.06508556155443	4.80148441179932e-05	0.00114330498660134
ENSGALG00000006841	POLR2L	748.990042387453	-0.812553999326993	0.19991013744797	-4.06459627160466	4.81156758896223e-05	0.00114365270488183
ENSGALG00000032784	ENSGALG00000032784	23.348119026909	4.73138292124356	1.16463321825668	4.06255192370855	4.85391462585574e-05	0.00115165419825983
ENSGALG00000002579	RIMBP2	1111.18522257669	0.88491199332151	0.217920698796425	4.06070647813114	4.89244478088346e-05	0.00115872312730102
ENSGALG00000012692	SIRT5	843.636067730036	-0.961206722593276	0.236908124721908	-4.05729741739157	4.96438460623529e-05	0.00117188372982829
ENSGALG00000007785	PROK2	62.5937157904347	-3.0890854192981	0.761376761774964	-4.05723627826078	4.96568390381887e-05	0.00117188372982829
ENSGALG00000016920	LMO7	1033.22655114346	0.773105539698725	0.190593404294796	4.05630794286534	4.98545206248095e-05	0.00117445915994112
ENSGALG00000022850	TMEM214	1769.32830852047	-0.826068375776215	0.203677679245789	-4.05576290359904	4.99709296747225e-05	0.00117511425580823
ENSGALG00000004410	ANAPC16	700.256408838673	-0.867164917053085	0.213906965599576	-4.05393491802589	5.03632332988714e-05	0.00118121976787546
ENSGALG00000005473	PNAT3	592.268405859278	0.867798124005188	0.214074298895248	4.05372400369194	5.04086849594745e-05	0.00118121976787546
ENSGALG00000052243	CYP2C18	292.024729496329	-1.19733969188066	0.295496849708093	-4.05195416825409	5.07916162057589e-05	0.00118809383727862
ENSGALG00000043693	ALKBH5	2943.9326765803	-0.710919394943101	0.175509124632075	-4.05061216294834	5.10838159751589e-05	0.00119282509027911
ENSGALG00000004246	SLC6A4	754.733102774046	0.850662858760739	0.210048554325034	4.04983915025858	5.12528492925581e-05	0.00119466878764007
ENSGALG00000003154	TXNDC11	1490.7566168798	-0.927081816740053	0.22895243971844	-4.04923318519845	5.1385725098616e-05	0.00119566468768937
ENSGALG00000032181	LRP4	1811.2093891494	0.724310549447495	0.178996945026241	4.04649671166907	5.19898546981549e-05	0.00120760322742842
ENSGALG00000038336	SLC20A2	2259.50819421967	0.833899846744866	0.206142356730917	4.04526202168813	5.22646345305902e-05	0.00121186337024339
ENSGALG00000009700	PDK4	8200.86974143787	0.916730988316719	0.22668763966484	4.04402723356296	5.25408122297227e-05	0.00121614099930683
ENSGALG00000044735	ENSGALG00000044735	250.418059507735	-1.97413404346798	0.488452884762059	-4.0416058642578	5.30864052635243e-05	0.00122662890768314
ENSGALG00000040942	EFCAB5	315.073872475011	1.19748661284413	0.296457582652033	4.03931854983005	5.36067198034811e-05	0.00123649726044099
ENSGALG00000017330	RPS3	16101.3098584418	-0.695074421871062	0.172111758331705	-4.0385063089732	5.37926468658495e-05	0.00123863172809334
ENSGALG00000002990	PRELID1	4911.87079739922	-0.669895636614538	0.16591717736367	-4.03753033446445	5.40168617774106e-05	0.00123997088343828
ENSGALG00000038096	NOS2	298.775977983258	1.16787354946864	0.289260945025657	4.03743944542894	5.4037787124129e-05	0.00123997088343828
ENSGALG00000042030	P4HA3	27.4560574013365	3.70450978202701	0.918276679888509	4.03419782202983	5.47891465473823e-05	0.00125504050199988
ENSGALG00000005263	SOX8	68.9954325410988	-3.14497041848363	0.779960759549938	-4.03221621084935	5.52533173185374e-05	0.00126349094413062
ENSGALG00000011369	LHX8	579.328974295933	1.15721842108903	0.287178461897293	4.02961424559374	5.58684584633497e-05	0.00127535863098005
ENSGALG00000011190	PLAC8	514.847927600552	0.916257130227149	0.227690608407126	4.02413229354115	5.71857662069684e-05	0.00130095165901033
ENSGALG00000023881	PLXDC1	202.15721866681	-1.86791028489021	0.464146030432771	-4.02440215453004	5.71202362368111e-05	0.00130095165901033
ENSGALG00000029669	C1QC	5736.38619059237	-0.677358587418366	0.168525896394689	-4.01931454992525	5.83677032446833e-05	0.0013255665207778
ENSGALG00000004771	C1QB	7853.98926226777	-0.622084709269701	0.155014132397628	-4.01308383724644	5.99306158567378e-05	0.0013587346292443
ENSGALG00000018976	LYSMD2	1415.31897820142	-0.749130644242091	0.186731671347205	-4.01180281222445	6.02568221806334e-05	0.00136379903170946
ENSGALG00000012137	KTN1	1670.14831558134	0.729949610919724	0.182154996703462	4.0072994105566	6.14169841757126e-05	0.00138768903087304
ENSGALG00000017272	VWF	5120.02109120319	0.823766077096259	0.205789701830123	4.00295092402763	6.25572824066811e-05	0.00140865405188423
ENSGALG00000023294	RPLP0	31016.5829972715	-0.621607532268655	0.15528409097101	-4.00303423474787	6.25352488549413e-05	0.00140865405188423
ENSGALG00000047009	ENSGALG00000047009	452.491233715659	0.977722738557306	0.244311643566088	4.00194900368236	6.28228409930762e-05	0.00141223616964605
ENSGALG00000032713	FOXA1	2883.90121611159	-1.03145716737864	0.25799959385729	-3.99790229107561	6.39063191889695e-05	0.00143416160981946
ENSGALG00000033792	ENSGALG00000033792	256.874586781161	1.08570200331408	0.271827151604057	3.99408961506357	6.49432990117101e-05	0.00145497124120323
ENSGALG00000001256	NLRC5	886.691000877524	1.0066422349355	0.252092087037836	3.99315284650093	6.52005096771331e-05	0.00145827042132853
ENSGALG00000016921	UCHL3	624.367990600116	-0.911955914278755	0.228454038715679	-3.99185726549454	6.55578294800399e-05	0.00146379375823867
ENSGALG00000026229	PIGY	895.188153929883	-0.854897483300219	0.21418329185	-3.99142937768896	6.56762470210128e-05	0.00146397321720957
ENSGALG00000014568	EMG1	212.320377405502	-1.22782529662043	0.307733814486467	-3.98989398896372	6.6102832994691e-05	0.0014710098557191
ENSGALG00000012362	THSD7B	38.1569392355063	-3.07462607791356	0.771212612765655	-3.98674247155737	6.69866661216998e-05	0.00148818116042228
ENSGALG00000048178	SLC27A3	506.069183319367	1.00167436468893	0.251333976793951	3.98543156586475	6.73575888189841e-05	0.0014939192316157
ENSGALG00000031582	RAB1B	7217.05271322743	-0.634847402916262	0.159354474671407	-3.98386932168259	6.78021663685747e-05	0.00150126900258165
ENSGALG00000029512	SPTBN1	8002.10461726421	0.723245490453146	0.18159208342624	3.98280297690906	6.81072155979404e-05	0.00150551000079247
ENSGALG00000005294	PPFIBP2	1713.98500890672	0.708849148132364	0.178119109979802	3.97963558324956	6.90209875136388e-05	0.00152317031180265
ENSGALG00000001492	NDRG3	2285.57784290697	-0.951631760296467	0.239250935417492	-3.97754666511908	6.96299608754082e-05	0.00153405676260887
ENSGALG00000039320	ADGRF5	265.992796375102	1.18969591293669	0.299198124999872	3.97628131171343	7.00013124347843e-05	0.00153968060832926
ENSGALG00000038753	SAR1B	6435.27183259281	-0.704543738284249	0.177255325950411	-3.97473945849928	7.04563428846517e-05	0.00154712330410453
ENSGALG00000031996	ENSGALG00000031996	414.559268823818	-1.10849851286599	0.279090916909831	-3.97181866446811	7.13260067010739e-05	0.00156363111880387
ENSGALG00000008318	SLK	567.504287896091	1.07317143509375	0.270556541759788	3.96653294026265	7.29257008712719e-05	0.00159606199778165
ENSGALG00000014226	KIAA0930	1776.14883849157	-0.678812279087291	0.171495800592917	-3.95818601237123	7.55211351233834e-05	0.00164472383438659
ENSGALG00000006584	ENSGALG00000006584	208.160056749063	1.40069846217388	0.35384030820303	3.95856105056909	7.54026684851899e-05	0.00164472383438659
ENSGALG00000030457	CHCHD5	447.789109690809	-0.893953273932719	0.225820782840712	-3.95868468210603	7.53636544248596e-05	0.00164472383438659
ENSGALG00000027096	LGALSL	1354.67776934411	0.788678413926905	0.199278613097751	3.9576671157383	7.56853338505312e-05	0.00164559767681901
ENSGALG00000043006	PDIA4	15722.3381921697	-0.748190108204934	0.189241764539604	-3.95362043904613	7.69774884379346e-05	0.00167095323920184
ENSGALG00000007522	ENSGALG00000007522	704.576866462024	0.798337704568787	0.201949484601169	3.95315544451836	7.71272960053062e-05	0.00167146948842872
ENSGALG00000031212	MGAT2	1720.19120598835	-0.732201374707624	0.185436710855227	-3.9485243851163	7.8634407074946e-05	0.00169981204865144
ENSGALG00000035506	FAU	20129.6799472605	-0.719179246658206	0.18214674600151	-3.94835078004767	7.86914421979932e-05	0.00169981204865144
ENSGALG00000015195	RPS15	10709.2337106207	-0.705068635721662	0.178607277876854	-3.94759185685475	7.89412335775987e-05	0.00170243509095885
ENSGALG00000014126	ENSGALG00000014126	293.259924018299	-1.32328174717449	0.335720084885952	-3.94162222264427	8.09323765877765e-05	0.00174254238747351
ENSGALG00000000109	AFMID	5867.55769407407	-0.704238954981533	0.178770922450784	-3.9393372553381	8.17070052702853e-05	0.00175636954764958
ENSGALG00000048020	ENSGALG00000048020	64.6124839616776	-3.02847011588131	0.76974565630886	-3.93437766236142	8.34125407686063e-05	0.00179013030455344
ENSGALG00000010770	SCIN	903.893757594455	0.910176638041255	0.231445718539741	3.93257064241165	8.40422705269881e-05	0.00180073123424789
ENSGALG00000012847	ENSGALG00000012847	5120.60373589649	0.996502806653459	0.253525764356388	3.93057805853866	8.47418751740077e-05	0.00181122150714622
ENSGALG00000031482	Pou5f3	546.227709220326	-0.916376024733631	0.233150885895075	-3.9303990684643	8.48049880070727e-05	0.00181122150714622
ENSGALG00000012072	ENSGALG00000012072	3629.28774624643	0.860611644298099	0.219155703894373	3.9269415717005	8.60328699932782e-05	0.00183449188861873
ENSGALG00000013828	GALM	2954.42218136636	-0.644346067693052	0.164125504278737	-3.92593503687733	8.63934718641515e-05	0.00183922410487037
ENSGALG00000042642	RARRES2	79241.2755108767	-0.594169387253209	0.151395322589054	-3.92462182511423	8.68660914111105e-05	0.0018423844248521
ENSGALG00000012121	ENSGALG00000012121	558.488529173017	-0.889815110164913	0.226741145445744	-3.92436541861713	8.69586556553881e-05	0.0018423844248521
ENSGALG00000011528	ENSGALG00000011528	401.753194600378	0.992553613323679	0.252891973949802	3.92481262976221	8.67972702405175e-05	0.0018423844248521
ENSGALG00000028056	ENSGALG00000028056	833.61695221801	-0.917814036335006	0.233985697032808	-3.92252196597434	8.7626901602239e-05	0.00185062992985748
ENSGALG00000006320	ENSGALG00000006320	665.465661310642	1.1704342283848	0.298360003829006	3.92289252367617	8.74921871839913e-05	0.00185062992985748
ENSGALG00000003775	RICTOR	341.443276867191	1.30984914778128	0.33401483131932	3.92152989915906	8.79885278694104e-05	0.00185531294933544
ENSGALG00000004859	ZNFX1	2993.19627936331	1.10872880857984	0.282823770723824	3.92021082860996	8.84715369245934e-05	0.00186253649877918
ENSGALG00000015308	SEC63	4693.20469876184	-0.628950614458002	0.160485934591746	-3.91903886192872	8.89027808254403e-05	0.00186864909998069
ENSGALG00000050256	TRPT1	50.4053334325764	2.30121032911732	0.587900102277665	3.9142880230874	9.06713526676158e-05	0.0019028072000484
ENSGALG00000000349	PSMC5	2096.95314456353	-0.731865090629877	0.187057315981799	-3.91251786538565	9.13387785936843e-05	0.00191378549840132
ENSGALG00000020392	PRIMA1	95.8286399020256	1.60550979208057	0.410865945610675	3.90762439484802	9.32080557985415e-05	0.00194987136286444
ENSGALG00000032061	IER3IP1	900.752517021707	-0.774469076190136	0.198525604460559	-3.90110423436085	9.57549070608428e-05	0.00199999579897316
ENSGALG00000003717	MYO9B	1879.70680452165	0.804502510520119	0.206397771597158	3.89782556417482	9.70602880553121e-05	0.0020240732711912
ENSGALG00000014700	DHX29	414.903611558163	1.10812717827975	0.284350272264009	3.89704982329291	9.73715928698465e-05	0.00202737745091487
ENSGALG00000037828	SLC47A1	623.896252291034	-1.35217533497872	0.347033247606488	-3.89638556047515	9.76389105282401e-05	0.0020297568500565
ENSGALG00000005208	S1PR1	657.53228339047	0.915955047409111	0.235214793928299	3.89412176042092	9.85551397113418e-05	0.00204559752424339
ENSGALG00000009068	ITPKB	1566.57909567702	-1.08077654390544	0.277718412018316	-3.8916272639286	9.95741364101179e-05	0.00206351839251155
ENSGALG00000005066	DPM2	757.622038240858	-0.796621127054615	0.204896896217084	-3.88791212440139	0.000101110217077256	0.00209208238548463
ENSGALG00000006261	SELENOF	1880.93687983404	-0.699997747859387	0.180083034512923	-3.88708325441481	0.000101455964493967	0.00209596644405527
ENSGALG00000002316	NUBP2	611.63891114236	-0.876245518619523	0.225791656552792	-3.88077014003681	0.00010412621726438	0.00214778541147352
ENSGALG00000030162	IQGAP1	870.14866123931	0.797307007521153	0.205472006539424	3.88036804112377	0.000104298520151263	0.00214799887075497
ENSGALG00000033087	STAT4	301.365556878503	1.48011251075282	0.38171781211119	3.87750443859737	0.000105533402876058	0.00217006127495372
ENSGALG00000039687	NIPAL4	812.768465324362	-0.823268611557063	0.212528665683796	-3.87368268138443	0.000107202979470143	0.00220098005683051
ENSGALG00000009790	RAB33B	1090.82759946288	-0.819644851826861	0.211695065047511	-3.87181841788757	0.000108026417990094	0.00221445808624824
ENSGALG00000023691	ENTPD7	262.027811275438	-1.1352221294365	0.293382709295581	-3.86942411215099	0.000109092730118138	0.00223128441604497
ENSGALG00000002427	SMIM5	233.425395771431	1.22835130226462	0.317467353876944	3.86922084196647	0.00010918371303726	0.00223128441604497
ENSGALG00000038145	DPP7	2292.15681246138	-0.658393668938838	0.170232690270429	-3.86761008060747	0.000109907218853762	0.00224261452870376
ENSGALG00000012640	TMEM263	998.179627900576	-0.73793750152745	0.190992767677324	-3.86369342934583	0.000111685377057853	0.0022753965528699
ENSGALG00000040724	AKAP9	2545.16006335166	0.955739109622238	0.247461726575861	3.86216940634353	0.000112384589440352	0.00228262911140488
ENSGALG00000018503	NKX6-3	27.1210720086814	3.31027641689457	0.857097025809631	3.86219566421621	0.00011237250760862	0.00228262911140488
ENSGALG00000006415	CD40LG	112.82515533297	1.44283068903692	0.373711308263073	3.86081624273793	0.000113008871392158	0.00228830024622014
ENSGALG00000005206	ACSL3	534.902014447247	-0.847165291542301	0.219407707935321	-3.86114644519251	0.000112856231502417	0.00228830024622014
ENSGALG00000007151	BRWD3	996.411048245	0.994688910365355	0.257724625804209	3.85950278232632	0.000113617963599186	0.00229363021494065
ENSGALG00000036491	DRAM2	2749.67440600496	-0.650800452170342	0.168620465221058	-3.85955792090336	0.000113592331991646	0.00229363021494065
ENSGALG00000010889	HOOK1	369.065313932092	-1.06095497285788	0.274960229902887	-3.85857610474284	0.000114049554179762	0.00229884382535894
ENSGALG00000006627	UPB1	12334.924536209	-0.617683069373077	0.160114073462329	-3.85776875209164	0.000114426830409074	0.00230294848515258
ENSGALG00000005474	PNAT10	1143.46379903769	1.00366474629367	0.260470716645166	3.85327287159479	0.000116549377383473	0.00234211271551061
ENSGALG00000012579	BAZ2B	936.137754687755	1.06125626542655	0.275520744300373	3.85181982620361	0.000117243275651264	0.00235249253398293
ENSGALG00000010233	SYNDIG1L	12.5480309791431	-7.23746901126858	1.87986775852439	-3.84998837202764	0.000118123432589789	0.00236657263812443
ENSGALG00000006453	TF	874619.946429287	-0.63602901193878	0.165457475099738	-3.84406332536732	0.00012101375695688	0.00242082271269849
ENSGALG00000013602	PCM1	1015.61414841891	0.818288698868484	0.212932111225714	3.84295583300291	0.000121561351591297	0.00242811476830628
ENSGALG00000002569	RAN	4122.82461523103	-0.633469383180786	0.16487646295454	-3.8420849879309	0.000121993576855046	0.00243178441528938
ENSGALG00000007199	TRIAP1	876.092919204388	-0.811449857013312	0.211213455809653	-3.84184735722802	0.000122111771136449	0.00243178441528938
ENSGALG00000009907	G2E3	326.533814673289	0.989841951655969	0.257790623547835	3.83971277943821	0.000123178332336215	0.00244934665933315
ENSGALG00000003862	LRRFIP1	1171.36098505918	0.820912445423527	0.213958844664674	3.83677733308991	0.000124659403847874	0.0024713866565536
ENSGALG00000005722	SEC31B	7851.22593873716	0.710470749445753	0.18517184843726	3.83681836867592	0.000124638584251118	0.0024713866565536
ENSGALG00000005589	SYNGR3	618.800296918596	1.00164956123167	0.261126392499698	3.8358802097449	0.000125115383655093	0.00247672437823507
ENSGALG00000041687	SREBF2	8704.261200496	-0.759182944188329	0.198125631760738	-3.83182598557031	0.000127195695617307	0.00251415277343121
ENSGALG00000016430	PDHA2	6010.03583493403	-1.16584395434855	0.304370784689081	-3.83034119236994	0.000127965699249827	0.00252560873385484
ENSGALG00000026392	PIPOX	1521.30514591505	0.852269213328695	0.22259575427587	3.82877569296516	0.000128782313271441	0.00253794921384714
ENSGALG00000014118	MRPS26	2006.77822382725	-0.649780530814753	0.169756154904405	-3.82772884541751	0.000129331119498549	0.0025449831422986
ENSGALG00000012462	KIF5C	159.298669927014	1.43053694079351	0.373934364392255	3.82563646729425	0.000130434653342693	0.0025628960107913
ENSGALG00000050872	ENSGALG00000050872	24.0196915014278	-3.41989519233027	0.894071222020996	-3.82508138960093	0.000130728890684745	0.00256487762892274
ENSGALG00000028265	SURF4	7744.55027508132	-0.630371903944285	0.164861912765261	-3.82363575292154	0.000131498136815369	0.00257615921504023
ENSGALG00000009959	ENSGALG00000009959	1091.19366324385	-0.726471798384764	0.190051882914034	-3.82249198085225	0.000132109776228921	0.00258432442791177
ENSGALG00000039193	AGRN	4272.89847684541	0.769926080613999	0.2017088540431	3.81701678028217	0.000135074986793808	0.00263843821774119
ENSGALG00000009075	CD99L2	594.263925282137	-0.800561646035348	0.20978292645442	-3.8161429986977	0.000135553964365227	0.00264390033731766
ENSGALG00000004263	MYDGF	3286.39761789451	-0.645640640003914	0.169208926551135	-3.81564172271256	0.000135829468774212	0.00264538361872596
ENSGALG00000010027	CFL2	972.872068764637	-0.75518986808505	0.198198407210912	-3.81027213443455	0.000138813905884191	0.00269954374448976
ENSGALG00000010298	DCTN6	825.567205630463	-0.837843795182103	0.220011427431107	-3.80818307923782	0.000139991614627007	0.00271846088550219
ENSGALG00000004554	CACYBP	2176.88096910698	-0.684235502614868	0.179739214175234	-3.80682371264727	0.000140763007678814	0.00272944410942121
ENSGALG00000032087	MC5R	1132.15868640072	0.70220468071776	0.184488858294937	3.80621728167002	0.0001411084258945	0.00273214752210037
ENSGALG00000009479	ENSGALG00000009479	467.48362264407	1.46626398673455	0.38541489335661	3.80437811825261	0.000142160887006149	0.00274851289265679
ENSGALG00000011319	ADGRL3	162.176021230342	-1.5927099574592	0.418796189735456	-3.80306697266103	0.000142915699088778	0.0027590843042423
ENSGALG00000026757	DHFR	1630.8505457489	-1.18336067612098	0.311370856343521	-3.80048630760558	0.000144412398046251	0.00278344999197357
ENSGALG00000009946	HECTD1	3479.14432360032	0.641815980484244	0.168891437774864	3.80016884775295	0.000144597530307607	0.00278344999197357
ENSGALG00000014718	MAP3K1	464.292245159717	0.884058992958303	0.23270502474593	3.79905416276907	0.000145249349978216	0.00279194511414649
ENSGALG00000046032	CD83	1072.56509326224	1.07781133199337	0.283805613393277	3.79770970385923	0.000146039212727715	0.00279999876280103
ENSGALG00000000678	CITED4	5132.0672675647	-0.677105360184119	0.178297172505162	-3.79762253472929	0.000146090563511899	0.00279999876280103
ENSGALG00000010697	SEMA4D	1039.56662639281	0.72206622782231	0.190196872795093	3.7964148264426	0.000146803768711294	0.00280960805832308
ENSGALG00000014907	DCBLD1	546.862947987859	-0.814624812139323	0.214655016749727	-3.79504203756449	0.000147618442229211	0.00281706963926046
ENSGALG00000008172	ERLEC1	4776.95680662609	-0.685216749701641	0.180544842517248	-3.7952718014428	0.000147481794253373	0.00281706963926046
ENSGALG00000026300	TOMM5	713.689787381802	-0.785626250037731	0.207055391576112	-3.79428057418607	0.000148072161706991	0.00282166821942503
ENSGALG00000006165	ENSGALG00000006165	273.098938114791	1.08627944157987	0.286341763298267	3.79364654693542	0.000148450949576324	0.00282482775355923
ENSGALG00000015666	TNIP2	372.978513021645	-1.43824227516147	0.379859844248861	-3.78624457661607	0.000152941148377987	0.00290610093257484
ENSGALG00000010110	TMEM53	441.947103962847	-0.864002380114229	0.228225702319172	-3.78573653771006	0.000153253978359071	0.002907879134444
ENSGALG00000003750	PLCG1	382.992017343206	0.918926699381197	0.242838017601037	3.78411382393558	0.000154257219593867	0.00292273357639065
ENSGALG00000012119	MARCO	18503.7501408696	-0.587689363194366	0.155329944397708	-3.78349046266084	0.000154644253018595	0.00292588691552871
ENSGALG00000007519	ACBD5	5387.81256063118	0.592722804189113	0.156731713616361	3.78176688375874	0.000155719154078478	0.00294202726573057
ENSGALG00000015538	KIAA0232	1797.9473858245	0.786780224417956	0.20811468726939	3.78051272950055	0.000156505716751806	0.00294848767227159
ENSGALG00000002937	PSME3	2764.63257220148	-0.626238137541675	0.165648276081449	-3.78052915705416	0.000156495389825915	0.00294848767227159
ENSGALG00000002350	ENSGALG00000002350	140.023745089621	2.05128789196406	0.542669311121563	3.77999612272998	0.00015683080097519	0.00295042115366517
ENSGALG00000016609	CENPO	124.933217446951	1.49408340129423	0.395364940107903	3.77899821083394	0.000157460555469959	0.00295388875134098
ENSGALG00000007606	PGAM1	17580.5525444839	-0.586265899681684	0.155129835712702	-3.77919500132417	0.000157336178376126	0.00295388875134098
ENSGALG00000004963	TIMM8A	1238.36446844218	-0.84487615052332	0.22362714935622	-3.77805714983873	0.000158056612683171	0.00296088256217076
ENSGALG00000038286	AP4E1	522.945487595116	0.822733236480398	0.217787100615227	3.77769497897836	0.000158286572896932	0.00296100820357124
ENSGALG00000002216	NEK7	828.557579823478	0.850369101152741	0.225123944164859	3.77733743208592	0.000158513905959174	0.00296108441512186
ENSGALG00000023338	CBX2	193.57385347554	-1.15676919547058	0.306455629672167	-3.77467105664867	0.000160218937932268	0.00298872542024707
ENSGALG00000006755	USP2	375.579772536296	0.940651380205501	0.249237033813606	3.77412363569122	0.000160571118672243	0.00299108812773871
ENSGALG00000011106	GALNT2	562.505625342063	-0.988276564233728	0.261967639636402	-3.77251390899047	0.000161610954133449	0.00300202532867218
ENSGALG00000005490	RPS2	22394.6154749393	-0.639858062530454	0.169600156271357	-3.77274453395369	0.000161461589400094	0.00300202532867218
ENSGALG00000007311	CLDN2	540.572120778148	0.850349506734	0.225513104299266	3.77073212386607	0.000162769321217676	0.00301931399623782
ENSGALG00000054939	RAPH1	641.573060127644	1.09757313830453	0.291371484009372	3.76692023255517	0.000165273778388552	0.00306148899827844
ENSGALG00000034573	ABCF2	1486.80285631057	-0.76807127213142	0.204057546487918	-3.76399346826851	0.00016722125299106	0.00309324334507732
ENSGALG00000012975	IQSEC3	36.6618198458567	2.62724966718268	0.69841901603732	3.76170981438783	0.000168755772468256	0.00310862195867566
ENSGALG00000026727	SLC30A10	809.009551497063	0.898884850007125	0.238953035477511	3.76176367967388	0.000168719425220799	0.00310862195867566
ENSGALG00000005704	NDUFB8	2742.45150101773	-0.680048518862149	0.18077417022197	-3.76186773822348	0.000168649229388809	0.00310862195867566
ENSGALG00000046905	ENSGALG00000046905	42.4280186399094	2.40161667330057	0.638751381346324	3.75986141625022	0.000170007507942327	0.00311868544652708
ENSGALG00000017926	7SK	174.236799855878	-1.87778671530834	0.499399624862177	-3.7600883577487	0.000169853354166668	0.00311868544652708
ENSGALG00000032002	RPL34	9631.6614903615	-0.763925831531101	0.203169835738977	-3.76003568025992	0.000169889124502462	0.00311868544652708
ENSGALG00000007843	ATRX	890.510617327196	0.845295697490897	0.224981996801547	3.75717039366718	0.00017184548997218	0.00314804797444893
ENSGALG00000001597	PSMB3	2265.22184430638	-0.722018264894877	0.192190991373895	-3.75677475688878	0.000172117282527285	0.00314867795608191
ENSGALG00000049538	RPS28	6306.67836769876	-0.760533353976785	0.20249194603796	-3.75586964744866	0.000172740591285625	0.00315572790939566
ENSGALG00000033993	EIF6	2408.66431774375	-0.749122264694923	0.199615797165259	-3.7528205449328	0.000174856031095133	0.00318998011061175
ENSGALG00000014616	MT3	1130.44337766293	-0.741990279508052	0.197776237832556	-3.75166545607085	0.000175663765617249	0.00320031390574392
ENSGALG00000013830	PRELID3A	133.70046753299	-1.89773693205185	0.505916766128815	-3.751085275495	0.000176070798890656	0.00320332922590779
ENSGALG00000015027	JAK2	703.290810703396	0.824754285184578	0.21998372557124	3.74916045740615	0.000177427541450586	0.00322359107158784
ENSGALG00000017090	POMP	1349.99194677691	-0.700453754176054	0.18693191966732	-3.7471061947186	0.000178886366716965	0.00324564963306033
ENSGALG00000044278	ENSGALG00000044278	658.961790196697	-0.908479483923229	0.242471293330309	-3.74675068312373	0.000179139973633651	0.0032458107517802
ENSGALG00000009592	SRP14	1258.08083018729	-0.727375808016163	0.194178475418419	-3.74591368301148	0.000179738389594286	0.00325221045182677
ENSGALG00000012658	TCP11X2	1302.16266708602	0.715010399538916	0.190955853919643	3.74437538762129	0.000180843103430158	0.00326774125448799
ENSGALG00000007492	YME1L1	9338.92001863473	-0.681697911521793	0.18217168201742	-3.74206300327515	0.000182515739771832	0.00329347790012763
ENSGALG00000013879	TIA1	2546.37229013635	0.709421435884999	0.189761172619904	3.7384962692341	0.000185124239594937	0.00333600922520061
ENSGALG00000039363	TXNRD3	1397.62666489611	-0.751180730586847	0.200970572914699	-3.7377647866172	0.000185663515730296	0.00333666017497414
ENSGALG00000000636	MDM4	1141.51896618776	0.755276237434338	0.202054737817055	3.73797835969667	0.000185505909285651	0.00333666017497414
ENSGALG00000040632	SDHAF2	1098.57713675363	-0.705552211556542	0.188835985343758	-3.73632287443598	0.000186730874214905	0.00334872429249854
ENSGALG00000007386	LUC7L3	2444.29286317498	0.714149022164907	0.19117550183639	3.73556766063093	0.000187292211310182	0.00334872429249854
ENSGALG00000007955	SLC16A5	2957.09080787976	0.667940415807543	0.178799260182545	3.73570010930476	0.000187193649991653	0.00334872429249854
ENSGALG00000049026	MAP2K7	1416.36816111959	1.1140425162787	0.29823139762849	3.73549708426902	0.000187344750436094	0.00334872429249854
ENSGALG00000014833	RPL37	8245.84975094141	-0.648772746528146	0.173714008043803	-3.73471750398249	0.000187926015391119	0.00335459319264119
ENSGALG00000015433	ABCA1	2426.6742388644	0.686356318406366	0.183997610136935	3.73024583251688	0.000191293032652278	0.00340639951378152
ENSGALG00000025844	AMT	5243.11816989398	-0.586340776388655	0.15718827086041	-3.73018147714947	0.000191341901362228	0.00340639951378152
ENSGALG00000041401	SDHB	4956.08158070672	-0.667155711894209	0.178917104394907	-3.72885372894063	0.000192352758406969	0.00341980514041773
ENSGALG00000017159	ATM	836.50799268727	0.784937983774402	0.21054974900155	3.7280404631051	0.000192974399835485	0.00342168377676209
ENSGALG00000001343	LAMB3	157.464584161571	-1.36079885717762	0.364994140297595	-3.72827590072571	0.00019279424291724	0.00342168377676209
ENSGALG00000000309	ENSGALG00000000309	884.40082396956	0.748916967825233	0.200909524969417	3.72763296284352	0.000193286593061694	0.00342264363655173
ENSGALG00000002315	ENSGALG00000002315	1262.04147802649	-0.817298056067367	0.219435274158386	-3.72455184884017	0.00019566249691545	0.00346009559545282
ENSGALG00000008193	RELN	2647.63104557768	0.661671524730056	0.177688283289967	3.72377690008003	0.000196264378676372	0.00346416004206032
ENSGALG00000000891	NSUN5	427.72477403856	-0.902473274432156	0.242366856950889	-3.72358368543363	0.000196414713988491	0.00346416004206032
ENSGALG00000004129	SPP2	24884.4651677077	-0.799739830528082	0.214865627968414	-3.72204636958334	0.000197614720843715	0.00348069593964169
ENSGALG00000001049	ENSGALG00000001049	1749.86512958031	-0.680975956634898	0.182987294508378	-3.72143846633964	0.00019809113928293	0.00348445992083488
ENSGALG00000037002	U6	140.136867571274	1.34485625492685	0.361727078189457	3.7178755366013	0.00020090520349719	0.00352705689641905
ENSGALG00000006899	ENSGALG00000006899	4580.8965865859	-0.623697598367753	0.167764360077588	-3.7177002199949	0.000201044636484416	0.00352705689641905
ENSGALG00000002311	GALK1	1219.26397340391	-0.688275236097743	0.185151958012717	-3.71735326747379	0.000201320843154252	0.00352723691248989
ENSGALG00000036133	KLF15	7706.97345749754	-0.803278992554252	0.21621633519118	-3.7151632962606	0.00020307250870151	0.00355323309090781
ENSGALG00000016832	PROZ	3505.1493717482	0.726042650921705	0.195478497757137	3.71418165809594	0.000203862317908825	0.00355796020842579
ENSGALG00000015836	CEP162	213.98108334975	1.34065030806407	0.360956460595092	3.71416072136181	0.000203879194631954	0.00355796020842579
ENSGALG00000032148	CANX	8381.75546726067	-0.623716727863013	0.167990329660361	-3.71281328588396	0.000204968102426638	0.00357226273651051
ENSGALG00000008597	ENSGALG00000008597	3116.07928067707	-0.669165116512111	0.180266214992082	-3.71209389702614	0.00020555169927167	0.00357304349598973
ENSGALG00000000650	NIP7	792.161649221897	-0.777148588275021	0.209339633318396	-3.71238153022373	0.000205318172763024	0.00357304349598973
ENSGALG00000054974	ENSGALG00000054974	1747.18144426311	-0.746350951772442	0.201113939887794	-3.71108513009514	0.000206372680391829	0.00358261892674978
ENSGALG00000023335	RCHY1	1127.57770824295	-0.773364465737976	0.208565228401474	-3.70802204981791	0.000208884471362426	0.00362148332507171
ENSGALG00000030086	ENSGALG00000030086	3063.24013662867	-0.652648557207719	0.176073405708294	-3.70668446255298	0.000209990303631116	0.00363590260712727
ENSGALG00000003355	NOP16	344.543668504701	-0.997578705018807	0.269265314899593	-3.70481695865952	0.000211543436869797	0.00365801903937956
ENSGALG00000007695	SNAPC5	699.02954645659	-0.799155431004604	0.215866713417482	-3.70207809417588	0.000213840771334966	0.0036929298830933
ENSGALG00000003572	ARHGEF18	3240.03653977172	1.02691877646523	0.277469505523965	3.70101490802036	0.000214738858168722	0.00370361700376041
ENSGALG00000048571	ENSGALG00000048571	340.748594396941	1.55131738148573	0.419488157440165	3.69811961069962	0.000217202540741874	0.00374124324397334
ENSGALG00000015314	BEND3	821.615517694702	-0.76901635429151	0.207967717250743	-3.69776792503003	0.000217503600184497	0.00374156971367961
ENSGALG00000014140	ARFGAP3	1746.28057531084	-1.13100699067587	0.30609581770414	-3.69494427973223	0.000219935013316827	0.00377849492437964
ENSGALG00000009686	PPP1R9A	300.438809121659	1.06472030995999	0.288259332773723	3.69361956025817	0.000221084489238555	0.00378842839892889
ENSGALG00000031594	ENSGALG00000031594	823.899554313232	-0.874016390479932	0.236611579133482	-3.69388680672667	0.0002208521429204	0.00378842839892889
ENSGALG00000009975	CCT2	3176.2218076656	-0.682491106998373	0.184810126650154	-3.69293133103214	0.00022168389836271	0.00379379812127048
ENSGALG00000007646	ENSGALG00000007646	4250.37028671369	0.661844253644684	0.179283697288744	3.6916031053217	0.000222845024391822	0.00380875458570713
ENSGALG00000017120	SACS	183.452655089224	1.25019456448157	0.338898118604481	3.68899824416152	0.000225138772791526	0.00384300584753411
ENSGALG00000037353	TMEM131	3778.43476065885	0.640319728082351	0.17360180438443	3.68843935898504	0.000225633786242128	0.00384650502176009
ENSGALG00000015152	BOC	91.2717302052107	1.63864217583259	0.444678802945539	3.68500176976791	0.000228701051236169	0.0038937895282995
ENSGALG00000016739	HERC2	5327.7651343118	0.879292998790948	0.238862489489339	3.68116819292463	0.000232167783361575	0.0039477452701597
ENSGALG00000036293	EBAG9	3903.26654045382	-1.15096275267225	0.313101266541067	-3.6760079746317	0.000236912119756993	0.00401090166770355
ENSGALG00000016479	LAPTM4A	7768.76680296241	-0.60821409939764	0.165463759064113	-3.67581458826868	0.000237091676655325	0.00401090166770355
ENSGALG00000007697	MGEA5	1767.36436848743	0.690390899908907	0.187798694491357	3.6762284305479	0.000236707584742609	0.00401090166770355
ENSGALG00000003805	ENSGALG00000003805	152.105417606171	-1.91721518442884	0.521567852196423	-3.67586916324516	0.000237040991521375	0.00401090166770355
ENSGALG00000035996	COX6C	5219.56895710809	-0.631663202034605	0.171965616705009	-3.67319475914865	0.000239536772438727	0.00403681856779523
ENSGALG00000029419	MRPL16	1426.95658457811	-0.674769396568436	0.183696620870314	-3.67328148646136	0.000239455452304729	0.00403681856779523
ENSGALG00000012421	ARHGAP15	446.811507473044	0.835244311280843	0.227382662658632	3.67329813766316	0.000239439842217874	0.00403681856779523
ENSGALG00000026578	ENSGALG00000026578	29.3168122873417	2.84369596750611	0.774468030780841	3.67180549032994	0.000240842961686128	0.00405368045792274
ENSGALG00000004352	PSMD9	1647.06927929146	-0.655505860317625	0.178551952308812	-3.67123322843261	0.000241382942518075	0.00405761972955289
ENSGALG00000005994	DERL3	3197.7661353036	-0.677593757672957	0.184639768191279	-3.66981482001753	0.000242726239564389	0.00407098090611095
ENSGALG00000044383	MCL1	13294.0661684372	-1.26959017926691	0.345961329910081	-3.66974592101636	0.000242791668305343	0.00407098090611095
ENSGALG00000003733	LIFR	604.347606638793	0.921162000764149	0.251043372094634	3.6693340799171	0.000243183111222946	0.00407239596483577
ENSGALG00000030571	ENSGALG00000030571	328.866585322548	1.16673229460813	0.318054618261868	3.6683394222797	0.000244130947213756	0.00408311318145781
ENSGALG00000040836	INSYN2A	128.027726827352	-2.82293087692678	0.769840349761808	-3.6669042845055	0.000245504637584569	0.00409613950047914
ENSGALG00000002157	RPS17	13300.9810888562	-0.695470861176519	0.189662811003629	-3.6668804890971	0.000245527475147472	0.00409613950047914
ENSGALG00000015338	QRSL1	697.92055309676	-0.74410774278069	0.203044549892066	-3.66475112568272	0.000247579211791442	0.0041251797562687
ENSGALG00000048011	SCLT1	317.96882036341	1.12473260088846	0.306997828232729	3.66365002437679	0.000248646469525362	0.00413776427266609
ENSGALG00000032398	ASPM	176.713038066212	1.42482711820256	0.389428506891786	3.65876429944685	0.000253434288582786	0.00420688231473528
ENSGALG00000043208	TRAFD1	2461.37053739498	0.790540375642159	0.216062401352122	3.65885212186361	0.000253347468153597	0.00420688231473528
ENSGALG00000044260	ENSGALG00000044260	935.407274944744	0.859936393770007	0.235069484015485	3.65822215236308	0.000253970868264766	0.0042105195322445
ENSGALG00000002170	ENSGALG00000002170	1360.93910540744	0.871195750964878	0.238191254214893	3.65754718340287	0.000254640394763697	0.0042163490084281
ENSGALG00000008795	GPAM	5614.25256509208	-0.888890419889834	0.243128808981401	-3.65604727639592	0.000256134137996883	0.0042305193925936
ENSGALG00000001096	UQCR11	4258.3805559806	-0.840108007110902	0.229781195502474	-3.65612166510753	0.000256059861742823	0.0042305193925936
ENSGALG00000007677	THNSL1	729.494090965449	0.831439888753879	0.227527377567164	3.65424107482821	0.000257943821903865	0.00425511058446637
ENSGALG00000019036	SPCS2	1266.89886742964	-0.711498774956672	0.194762329061833	-3.65316423552722	0.000259028434809123	0.00426769457251353
ENSGALG00000012196	MCUB	4329.28490561274	-1.15610715172024	0.316501516354579	-3.65276970877147	0.000259426878870928	0.00426895619660684
ENSGALG00000010629	TUT4	3299.11730838066	0.692455686915219	0.189597767310835	3.65223544948174	0.000259967358966396	0.00427254904829159
ENSGALG00000012379	C5H14orf166	2067.61089094131	-0.68386704775213	0.187321258270288	-3.650771162157	0.000261454113365303	0.00429166572470794
ENSGALG00000040909	WRN	915.348968085128	0.706574005451021	0.193622278910509	3.64923917550622	0.000263018136795279	0.00431200191386377
ENSGALG00000048320	HINT2	1824.1517283229	-0.644863477634841	0.176808243795694	-3.64724779677126	0.000265064272359895	0.00433734211493875
ENSGALG00000011094	PDE4B	3091.93787736058	1.27682114616244	0.35009439178376	3.64707683449863	0.000265240629362999	0.00433734211493875
ENSGALG00000006649	TMEM41A	2266.63832421252	-1.06721792910288	0.292646472681004	-3.64678213725196	0.000265544884063203	0.00433734211493875
ENSGALG00000013253	INSRR	196.416473252138	1.18435391679091	0.324853324057744	3.64581129106865	0.000266549532143708	0.00434839661109717
ENSGALG00000051541	ENSGALG00000051541	79.0021827320684	1.71156164042995	0.469729112689229	3.64372059170689	0.000268725134154324	0.0043677713900598
ENSGALG00000009092	STON1	340.989024303212	0.999217734096584	0.274193471695551	3.6442068730435	0.000268217624596334	0.0043677713900598
ENSGALG00000007963	NFATC2	173.621184708341	1.44827845231301	0.39747055460175	3.64373771980198	0.000268707243062077	0.0043677713900598
ENSGALG00000009306	SLC2A2	3517.85647559816	0.824882762956343	0.226530068160805	3.64138310491653	0.00027117724951972	0.00440223238724608
ENSGALG00000035774	PPFIA1	1273.07205477631	0.73657509240299	0.202484835985693	3.63768026784502	0.000275104638314717	0.00445796762923028
ENSGALG00000008151	WSB2	3087.81212395289	-0.773974037311531	0.212775578533514	-3.6375134902506	0.000275282778280902	0.00445796762923028
ENSGALG00000039068	RSF1	497.4279338778	0.873015417276883	0.240121293579813	3.63572677900265	0.000277198011094566	0.00448350880627711
ENSGALG00000020788	CCDC141	545.113378485574	0.784011419158031	0.21567438576836	3.63516240635122	0.000277805570622061	0.00448786270786894
ENSGALG00000032469	ARHGAP45	914.982970155149	0.694048797158189	0.190947387021999	3.6347645704009	0.000278234599384143	0.00448932541561058
ENSGALG00000028627	TIMP3	2718.59468043037	-0.86842392252177	0.238955333808531	-3.63425209506985	0.000278788171051951	0.00449279163142408
ENSGALG00000037253	ENSGALG00000037253	29200.9869888789	-0.680333448858382	0.187269025887947	-3.6329203168145	0.00028023157698691	0.00451057209414731
ENSGALG00000035207	TDO2	30092.8203350961	-0.684745311204496	0.188544071025772	-3.63175202210892	0.000281503559560516	0.00452098657255602
ENSGALG00000006840	ENSGALG00000006840	571.765572894918	0.772231259885605	0.212636303850922	3.63169997738022	0.000281560349010878	0.00452098657255602
ENSGALG00000041193	NFYB	1153.37169108037	0.742427938263553	0.204480840714696	3.63079462930922	0.000282549953474978	0.00453139060814828
ENSGALG00000052240	ENSGALG00000052240	485.088572884559	0.94691836855305	0.260903417701402	3.62938276890177	0.000284099715254787	0.0045507421780486
ENSGALG00000035935	ENSGALG00000035935	133.485242666672	1.62239219236739	0.44711687063227	3.6285640263879	0.000285002072002565	0.00455419576020484
ENSGALG00000005332	CACNA1D	39.1773116350339	3.17643553995195	0.875344735644692	3.62878236494163	0.000284761173371522	0.00455419576020484
ENSGALG00000016321	CILK1	1620.30950604105	0.734058370209349	0.202390040338002	3.62694907804471	0.000286789824811694	0.00457312973558281
ENSGALG00000039541	SH3GLB2	404.937575542526	0.930303194451197	0.256502976018833	3.62687095834277	0.000286876569403973	0.00457312973558281
ENSGALG00000016911	OBI1	314.026507136504	0.933438142821446	0.257560041382762	3.62415745008464	0.000289904966255415	0.0046158578240643
ENSGALG00000032660	IFNGR2	3253.22975580417	-0.648832947656342	0.179121901413997	-3.62229823675622	0.0002919971934187	0.00464359565505063
ENSGALG00000012472	IL2RB	364.887313555174	0.922065878033419	0.2547186244789	3.61993898137511	0.000294672496827531	0.00468052853344136
ENSGALG00000016065	BRWD1	1579.81629325305	0.915333721365497	0.253016307561094	3.61768666292182	0.000297247944755408	0.00470691260999091
ENSGALG00000005882	LRCH2	371.631942299972	0.899933089119218	0.248727353417565	3.61815086581332	0.000296715426241489	0.00470691260999091
ENSGALG00000036920	SLC22A5	1070.32325159516	0.684373086100064	0.189182319891078	3.61753194745732	0.000297425628119517	0.00470691260999091
ENSGALG00000000223	TMEM183A	2927.82024393849	-0.629010558034415	0.17389206653851	-3.61724701164049	0.000297753123711255	0.00470691260999091
ENSGALG00000009424	FOXP2	846.262727259161	1.06727937591041	0.295130716588929	3.61629378414368	0.000298851187724079	0.00470882615761107
ENSGALG00000008970	NRK	730.663618442351	0.826535377352091	0.22854703309771	3.61647826335476	0.000298638382610501	0.00470882615761107
ENSGALG00000008435	SUMO1	2908.90331368171	-0.597664837523992	0.165273478350836	-3.6162174565921	0.000298939276536871	0.00470882615761107
ENSGALG00000010921	PKD2	386.394468458172	0.885935346995766	0.245047104249234	3.61536754213057	0.000299921798110554	0.00471869846778206
ENSGALG00000004918	RAB9B	368.911678172471	-0.874684829474254	0.242143922693121	-3.61225183661858	0.000303549553779121	0.00477011579593896
ENSGALG00000013660	ZNF516	248.20383342644	-1.36100077463106	0.377059862291249	-3.60950849120025	0.000306777732302564	0.00481513972015255
ENSGALG00000037867	MRPL53	378.37734064338	-0.870513109649462	0.241269534733235	-3.60805234117918	0.00030850426111034	0.00482567583370003
ENSGALG00000010569	TXNDC12	3741.94833452592	-0.607853106126421	0.168471898047682	-3.60803857005506	0.000308520632607859	0.00482567583370003
ENSGALG00000004413	SLC39A11	789.465253035201	-0.713364331090722	0.197716190376554	-3.6080218303423	0.000308540534341976	0.00482567583370003
ENSGALG00000001329	EPB41	1156.40945694721	0.774552276618134	0.2148415413473	3.60522584115164	0.000311881587418631	0.00487218550522179
ENSGALG00000005744	EMC8	941.511225034941	-0.681838567122744	0.189147478343404	-3.60479861055744	0.000312395077823791	0.00487446578491404
ENSGALG00000045511	PARP9	1217.73285456288	0.688720820161773	0.191323509008032	3.59977100426722	0.000318497541721306	0.00496384594106896
ENSGALG00000016142	MX1	941.193489141136	1.17541569428084	0.326722138009833	3.59760039965661	0.00032116653841805	0.00499956783924718
ENSGALG00000052430	ENSGALG00000052430	10.5944879195428	6.71472101115856	1.86667933148966	3.59714756460074	0.00032172598172178	0.0050024052703118
ENSGALG00000004333	ABCA5	319.979066269184	0.956408015622857	0.266135054667404	3.59369424977895	0.000326022386996749	0.00506327273856896
ENSGALG00000040007	IL17D	10.4068102437055	6.68861617432197	1.86173739596459	3.59267434216012	0.000327301529333082	0.00507719319712826
ENSGALG00000000003	PANX2	56.7870586928537	-2.23231878346273	0.621534303612273	-3.59162603011418	0.00032862118954316	0.00509170892162491
ENSGALG00000011285	ENSGALG00000011285	1472.53761301672	-0.807877276294604	0.224976220192188	-3.59094519236063	0.000329480922663407	0.00509907290231595
ENSGALG00000004623	AGTRAP	1388.91685274376	-0.748131406040718	0.20836976363339	-3.59040291160954	0.000330167197275309	0.00510373838865085
ENSGALG00000040101	ENSGALG00000040101	515.452361197332	-0.805221908764069	0.224362719431371	-3.5889291714989	0.000332039028693315	0.0051266980646792
ENSGALG00000001602	NUTF2	859.01451328308	-0.688051819228583	0.191775599112017	-3.5877964788768	0.000333484431914264	0.0051430279307894
ENSGALG00000003250	ITPA	338.10169639953	-1.12141406752349	0.312671329459043	-3.58655866997355	0.000335070702966813	0.00516148981817519
ENSGALG00000004294	CGNL1	1329.51860861239	0.664456548635024	0.185295274678538	3.58593358512659	0.000335874438978365	0.00516786854312072
ENSGALG00000015451	ZNF462	173.251471804799	1.21291803164612	0.33839884098321	3.58428541930585	0.000338002312729597	0.00519458247245961
ENSGALG00000028394	ENSGALG00000028394	10.4737399476749	6.69729034866026	1.8693189343815	3.58274354658275	0.000340004369037229	0.00521326930235928
ENSGALG00000043126	ENSGALG00000043126	603.267863789043	-0.816651284915365	0.227927869531031	-3.58293738539149	0.000339752069259806	0.00521326930235928
ENSGALG00000009583	GORASP2	2497.61993768572	-0.636521412958008	0.177725082237553	-3.58149454733245	0.000341634269411709	0.00523051240315241
ENSGALG00000008133	AS3MT	2612.80122961825	-0.604825890793743	0.168885493369097	-3.58127793410832	0.000341917684802318	0.00523051240315241
ENSGALG00000031306	BHLHA15	93.3144247997152	-2.1060479947439	0.588338549379716	-3.57965324040775	0.000344050446308119	0.00525377157646752
ENSGALG00000052223	YPEL1	1121.10039902621	0.708279365000329	0.197886732444225	3.57921603056416	0.000344626500152811	0.00525377157646752
ENSGALG00000001310	TRNAU1AP	314.554132009413	0.934087305867564	0.260958324613218	3.57945011814446	0.000344317961649135	0.00525377157646752
ENSGALG00000017181	DCUN1D5	454.057749098699	-0.890376313925951	0.248860218629008	-3.57781697223892	0.000346475923893886	0.00526985112225299
ENSGALG00000014023	H2AFZ	1394.52078931956	-0.690631338041069	0.193023231482338	-3.5779700336447	0.000346273139733401	0.00526985112225299
ENSGALG00000021473	FAM192A	1498.46959311841	-0.635415144378638	0.177698398402422	-3.57580681700717	0.000349149417799895	0.00530443153296679
ENSGALG00000005683	ARHGAP29	1058.12162548449	0.664798204115663	0.1859401811908	3.57533374367043	0.000349781401146724	0.00530795277277918
ENSGALG00000035252	RPL7	15338.2098097054	-0.656076376652613	0.183520570704934	-3.57494734313713	0.000350298391145502	0.00530972292772891
ENSGALG00000044565	ENSGALG00000044565	29.8220685595417	-2.57045554009343	0.719412565483618	-3.57299227650474	0.000352925174337185	0.00533733932409816
ENSGALG00000040089	HPS3	502.319268048631	0.784843259127646	0.219656615385869	3.5730463102553	0.00035285232893961	0.00533733932409816
ENSGALG00000049699	ENSGALG00000049699	93.8228671235652	2.17952746695608	0.610078186684537	3.57253793780221	0.000353538245937842	0.00534052136204283
ENSGALG00000010237	NPC2	6954.31583466173	-0.98225629780266	0.275294847907971	-3.56801554866374	0.000359695164073048	0.00542734580330015
ENSGALG00000001571	MYO1F	1322.16490690322	0.648285689889867	0.181710209372864	3.56768996154533	0.000360142275306389	0.00542791704248708
ENSGALG00000034262	VPS25	2033.90879424832	-0.669860979401238	0.187783423384381	-3.56719974174757	0.000360816448145833	0.00543190528008874
ENSGALG00000042112	EIF4E	1777.96474563588	-0.634881896842707	0.178008707267626	-3.56657776233495	0.000361673521427165	0.00543247555457359
ENSGALG00000015815	RMND5A	1597.98536246865	0.669988721657394	0.187846308737558	3.5666855854668	0.000361524807367437	0.00543247555457359
ENSGALG00000003492	PPP1R3E	2661.25076673015	-0.655539677262676	0.183935312028554	-3.56396860414117	0.000365289666100308	0.00548058466231718
ENSGALG00000030918	RBM3	6518.39747684034	0.590719275831658	0.165761927141845	3.56366076346452	0.000365718538221119	0.00548081917788327
ENSGALG00000034258	C25H1ORF43	1395.79051140855	-0.629659892171696	0.17673807407734	-3.56267259026573	0.000367098407438244	0.00549528913978943
ENSGALG00000005878	MLST8	1504.89774796321	-0.653316461996208	0.18340205137817	-3.56220913063338	0.000367747250503254	0.00549879569720932
ENSGALG00000005775	ENSGALG00000005775	386.680170075222	0.872351033694077	0.245044883246781	3.55996428954423	0.00037090522814219	0.0055335388535994
ENSGALG00000033369	ENSGALG00000033369	24.3895862997921	3.19487550481144	0.897405686181866	3.56012398183531	0.000370679742700319	0.0055335388535994
ENSGALG00000014468	MLF2	3778.78438875318	-0.597952411314522	0.168184914802271	-3.55532725403769	0.000377508913717955	0.0056257311490351
ENSGALG00000002612	U2SURP	1955.41404035674	0.668740566659921	0.188164214692721	3.55402629427704	0.000379381280954202	0.0056472883606011
ENSGALG00000008793	SEC23B	2371.31767058506	-0.630227298826949	0.177479275034444	-3.55099094643382	0.000383783618529455	0.00570641494681185
ENSGALG00000016661	BLK	305.065803040093	-1.25115091050628	0.352534214492883	-3.5490198087753	0.000386667991634892	0.00574286402357623
ENSGALG00000008341	FURIN	9059.76637611678	-0.5774983433403	0.162769867253082	-3.54794381224369	0.000388251036534461	0.00575992561247937
ENSGALG00000010275	FCF1	908.600811988988	-0.721965943320198	0.203518598688551	-3.54741998015148	0.000389023907292065	0.00576494310884319
ENSGALG00000038585	NOA1	1355.08886376571	-0.754662145876114	0.212757068712871	-3.54706027133029	0.000389555460131267	0.00576637730772432
ENSGALG00000002722	MST1	6721.38338377798	-0.572920117493206	0.161563080602688	-3.54610790631133	0.000390966078432748	0.0057808061296026
ENSGALG00000012185	PLA2G12A	708.725999725397	-0.879992483001278	0.248202946851333	-3.54545541930399	0.000391935278984616	0.00578373710330687
ENSGALG00000001264	PLXNA2	401.809342707025	1.00329377521628	0.282985656118649	3.54538738456633	0.000392036466551525	0.00578373710330687
ENSGALG00000014573	NAT10	486.757188178024	-0.801874782544951	0.226303163465858	-3.54336532580521	0.000395055027478722	0.00582179425494476
ENSGALG00000031693	KCNB2	939.550651563226	0.886417524029139	0.25022384081587	3.5424982733017	0.000396356017687666	0.00582914962578127
ENSGALG00000008744	MCF2L2	112.992898165621	1.34253921470174	0.378986399753269	3.54244694684499	0.000396433157087741	0.00582914962578127
ENSGALG00000035561	CPNE3	753.305899096188	0.827466392153861	0.233788782189803	3.53937594611395	0.000401074227370039	0.00588434455487701
ENSGALG00000055077	ENSGALG00000055077	26.8150690505853	-5.25462898897986	1.4845433509496	-3.53955914161663	0.000400795954383272	0.00588434455487701
ENSGALG00000014467	COPS7A	2551.56691265197	-0.583284000390753	0.164979130907972	-3.5355017157662	0.000407001602121745	0.00596250329541411
ENSGALG00000008701	XDH	35141.2804835124	1.26039729814268	0.3565170029331	3.53530767894174	0.000407300609639236	0.00596250329541411
ENSGALG00000037953	TUBA1A	1503.91131379484	-0.676694455555294	0.191533211050971	-3.53303978898579	0.000410810638508301	0.00600725633796648
ENSGALG00000010293	RBP	109422.367385956	-0.675152170417906	0.191210782267112	-3.53093147997664	0.000414099005213106	0.00604867302438484
ENSGALG00000012589	C9orf64	574.866167438291	-0.950005895823302	0.269110351885542	-3.53017224780471	0.000415289201586765	0.00605938468717851
ENSGALG00000040453	SRA1	1350.82410400508	-0.749786341533503	0.212460681066502	-3.52905929591185	0.000417039675602935	0.00607823870057332
ENSGALG00000017129	SAP18	3248.31936047829	-0.653201549977601	0.185118312517133	-3.52856257760639	0.000417823146413545	0.00608297298669906
ENSGALG00000003081	SUCO	2095.95098817601	-0.677070951323575	0.191943117624678	-3.52745625736634	0.000419573081500921	0.00610175195169596
ENSGALG00000008812	CCT4	2911.56996822182	-0.60593440265655	0.171820390794249	-3.52655700441366	0.000421000525614181	0.00611580500681367
ENSGALG00000003175	ENSGALG00000003175	162.044611494291	1.15131643749828	0.326537171476371	3.52583576409645	0.00042214867431258	0.00612577447199973
ENSGALG00000045168	ENSGALG00000045168	1095.55042268881	0.754809533626556	0.214174149549144	3.52427935498052	0.000424636305680186	0.00615513805708886
ENSGALG00000051104	ENSGALG00000051104	72.8157285784233	1.66968908311643	0.473947468794424	3.52294123938166	0.000426785971440112	0.00617954403843909
ENSGALG00000028484	TMED7	2650.69879059962	-0.604700180864781	0.171704663348495	-3.52174582257832	0.000428714982648543	0.00620070535972478
ENSGALG00000000893	TAT	109033.995990501	0.621532847021842	0.176524439866358	3.52094501754198	0.00043001176967276	0.00621268638471658
ENSGALG00000004705	BUD31	2083.51262391845	-0.677938085611267	0.192730918671457	-3.5175367309224	0.000435572063641171	0.0062861722307648
ENSGALG00000004282	RCAN3	2295.73163986581	-0.805417424919188	0.229039280735702	-3.51650346758027	0.000437270947241998	0.00630383105790285
ENSGALG00000047313	ENSGALG00000047313	45.6978521628027	2.10562347521054	0.59887332533514	3.51597472475869	0.000438142692740737	0.00630954021044559
ENSGALG00000033340	ENSGALG00000033340	1482.0720466183	0.694960901660938	0.197704862576277	3.51514319175035	0.00043951693511031	0.00632246541254668
ENSGALG00000033471	CALD1	1295.04932261873	0.662258293058602	0.188461040060535	3.51403288895085	0.000441358163097273	0.00634207293300015
ENSGALG00000040511	MTERF3	763.759352763485	-0.769390106870523	0.219017840696011	-3.51291065798795	0.000443226486038034	0.0063620269310849
ENSGALG00000020410	TMED8	251.627465284493	-0.949249962393117	0.270245960949326	-3.5125407945361	0.000443843861190294	0.00636400122266689
ENSGALG00000003065	NECAB3	513.851270124749	-0.815055458584281	0.232133886632333	-3.5111438076045	0.000446182956885661	0.00639063127124679
ENSGALG00000013452	ERP44	2910.39283776996	-0.587273677478166	0.167274428270979	-3.51083954402643	0.000446693935150684	0.0063910481789682
ENSGALG00000011113	SGIP1	19.0355865926347	-4.32651015926607	1.23272887897425	-3.50970130826019	0.000448610328192956	0.00641155041252498
ENSGALG00000029837	OST4	1912.89844219219	-0.634519947364153	0.180868731287214	-3.50817934558603	0.000451184774910784	0.00644140330424297
ENSGALG00000008347	ATG13	2123.47808191158	-0.634147337600774	0.180789404195177	-3.50765765518072	0.000452070398724134	0.00644710720244967
ENSGALG00000008010	PTPN1	496.040582153477	0.77554094520825	0.221286344036561	3.50469410385358	0.00045713219660107	0.00651229250646616
ENSGALG00000014766	HAO2	2747.01630350269	0.952585497819562	0.271894507170519	3.50351137186507	0.000459167049624471	0.00652700024230091
ENSGALG00000011117	AGT	48062.9538895934	-1.00481787175819	0.286800867352813	-3.50353846915705	0.000459120335139459	0.00652700024230091
ENSGALG00000001840	TEK	3177.70698389422	0.607887246373598	0.173521606918462	3.50323661225223	0.000459640973106315	0.00652700024230091
ENSGALG00000032640	CRIM1	458.387806723893	0.797181389001206	0.22758978623402	3.50271162072933	0.000460547782557347	0.0065328826096878
ENSGALG00000011445	AAMP	1718.74691442267	-0.622856837479363	0.177847977472786	-3.50218679082068	0.000461455981144231	0.00653877209179053
ENSGALG00000048115	OLFM2	146.498397821363	-1.2164177975231	0.347661829314679	-3.4988534689613	0.000467263293697973	0.00661399473246128
ENSGALG00000040621	IL18R1	96.7839913231214	1.56868617870741	0.448963183507457	3.49401963531237	0.000475806022103742	0.00672057004383592
ENSGALG00000054787	ENSGALG00000054787	542.091875444137	0.914343156893231	0.26167546106275	3.49418762149032	0.000475506716374034	0.00672057004383592
ENSGALG00000012394	ENSGALG00000012394	735.511358092882	0.77212065276023	0.221137494329754	3.49158633229725	0.000480161263103468	0.00676952942427795
ENSGALG00000006629	RBP4A	68914.9556467353	-0.53453680789844	0.153096038109236	-3.49151300386389	0.000480293085142544	0.00676952942427795
ENSGALG00000050619	SOCS2	664.895789589348	-1.3174389110969	0.377676276846522	-3.48827552023415	0.000486146845196356	0.00684476179176143
ENSGALG00000016728	RP2	1789.37032468817	-0.663464170174935	0.190228226280643	-3.48772725870937	0.000487144731781593	0.00685153825834493
ENSGALG00000007171	ENSGALG00000007171	131.828306482357	1.25465673457638	0.359839382434394	3.48671322768606	0.000488995397444032	0.00687028173336886
ENSGALG00000000812	OAZ1	20679.0613038859	-0.602438673428027	0.172958349069848	-3.48314306113512	0.00049556346729358	0.00695519393303149
ENSGALG00000031070	MAIP1	1519.44282720525	-0.644624201481579	0.185092634092781	-3.48271126315297	0.000496363402753537	0.00695905688236804
ENSGALG00000003837	ADCY7	195.248238227997	1.16048571136845	0.333296685071749	3.48183994424856	0.000497981248300811	0.00697436673306616
ENSGALG00000006561	MRPL23	1205.1318587034	-0.719151041062694	0.206569613097609	-3.4813980153164	0.000498803690116086	0.00697851618355447
ENSGALG00000007493	NSDHL	3396.21927099011	-1.00956635884766	0.29005573106444	-3.48059441936478	0.000500302450280172	0.00699210895475861
ENSGALG00000014166	TSPO	1258.42935564074	-0.659896741844466	0.189713419015497	-3.4783872710162	0.000504440560654123	0.00702772600415508
ENSGALG00000005694	GARS	2632.76647239116	-0.680838446849783	0.19572209140733	-3.47859785246647	0.000504044375678945	0.00702772600415508
ENSGALG00000045037	CYP2W1	16304.1385824587	-0.539123281864179	0.154980404147056	-3.47865451010582	0.000503937830330316	0.00702772600415508
ENSGALG00000006997	BRINP1	48.7715380733057	-1.96482730455954	0.564987140578585	-3.47764960198461	0.000505830691718988	0.00703969828359805
ENSGALG00000009173	GFRA1	175.335192605615	1.15868156906288	0.333356737874003	3.47580065863501	0.000509330719841069	0.00708097834093511
ENSGALG00000007127	ENSGALG00000007127	27152.6757116679	-0.669686267969982	0.192759605468427	-3.47420439226658	0.000512370579072515	0.00711578114161127
ENSGALG00000052887	ENSGALG00000052887	982.966787423225	0.809775196134602	0.233108471900061	3.47381281140984	0.00051311886722842	0.00711871917996918
ENSGALG00000004176	ATOX1	2001.82079521479	-0.641267450312632	0.184736580427052	-3.47125322353713	0.000518035237087519	0.00717941624816276
ENSGALG00000011994	SYNPO2	169.797740224418	1.09583441020413	0.315818941173619	3.46981851731847	0.000520810138895902	0.00721033911500663
ENSGALG00000004425	SCAMP1	624.228301326941	-0.752423683042963	0.216899469739328	-3.46899733755566	0.00052240463109549	0.00722487239021844
ENSGALG00000006601	MTMR14	1484.41476757106	-0.662921585526563	0.191121972773661	-3.46857860405007	0.000523219440076356	0.00722796526395977
ENSGALG00000042009	HMMR	60.5989913155749	1.90134793954429	0.548203892076718	3.46832258403267	0.000523718209957426	0.00722796526395977
ENSGALG00000039990	TNC	1221.989386823	0.781479434561513	0.225429794961624	3.46661999446234	0.00052704642805727	0.00726633760428646
ENSGALG00000037076	GART	22750.4517897366	0.669188068198141	0.193196826717886	3.46376324894466	0.000532675103956275	0.00733033035927486
ENSGALG00000009249	UBR1	906.967110673564	0.684989669320912	0.197778138575861	3.4634245941099	0.00053334606022018	0.00733033035927486
ENSGALG00000053548	ENSGALG00000053548	76.8287217992654	1.92098072427535	0.554630237839325	3.46353406867776	0.000533129078815397	0.00733033035927486
ENSGALG00000035068	DNAJC13	1213.50633285682	0.748582231932248	0.216388940677072	3.45942925544145	0.000541321457006275	0.00738997833418423
ENSGALG00000014982	RBBP8	317.949882447223	0.890478767664655	0.257428171371969	3.45913488379624	0.000541913447641405	0.00738997833418423
ENSGALG00000010055	DAAM2	252.410398413036	1.31413464219135	0.379915242261621	3.45902058145484	0.00054214347577179	0.00738997833418423
ENSGALG00000035023	CNIH1	1910.50184510933	-0.709229641706757	0.204981308523931	-3.45997226192922	0.00054023103434887	0.00738997833418423
ENSGALG00000003812	UBE2F	850.018592642067	-0.693521131618949	0.200456969106534	-3.45970077623179	0.000540775954378249	0.00738997833418423
ENSGALG00000010555	OSBPL9	970.935068488234	0.705131194407444	0.203758443998706	3.46062317992535	0.000538926609322809	0.00738997833418423
ENSGALG00000001655	SPCS1	1623.26178156536	-0.675642789988814	0.195258159785464	-3.46025380312486	0.000539666471538974	0.00738997833418423
ENSGALG00000047117	ENSGALG00000047117	289.644329578691	-0.902530293594958	0.260791504369221	-3.46073502577439	0.000538702768411759	0.00738997833418423
ENSGALG00000010878	USO1	4790.11625905294	-0.54731283095561	0.158250136886467	-3.45852990540077	0.000543131972256497	0.00739585148669191
ENSGALG00000003047	SUGP2	488.79338020398	0.835476675818691	0.241642118062	3.45749607940585	0.000545220175418277	0.00741667198622832
ENSGALG00000013041	CCT5	2839.90903778647	-0.591101049634164	0.171019574054368	-3.45633564404886	0.000547573022562781	0.00742582924156458
ENSGALG00000006015	COPB1	3054.51274120519	-0.56179380421241	0.162532402954975	-3.45650340485052	0.000547232294346454	0.00742582924156458
ENSGALG00000001465	RPL38	5152.2061465214	-0.582801940562831	0.168596563437783	-3.45678422311318	0.000546662384353112	0.00742582924156458
ENSGALG00000006334	LAP3	2340.98545589377	-0.588170231089351	0.170212657347434	-3.45550231255008	0.00054926847985342	0.00744121332818785
ENSGALG00000001475	STMN1	1524.99619715348	-1.19275860369282	0.345324815558424	-3.45401937524825	0.000552297694727258	0.0074746166583343
ENSGALG00000039454	SP4	277.930886836886	0.921680530253519	0.266872312763323	3.45363863605782	0.000553077942240005	0.00747754612429071
ENSGALG00000001325	CYP1A1	679.951467373354	-0.874074944024443	0.253226466490836	-3.4517519283715	0.000556959538729659	0.00752235678428866
ENSGALG00000051796	ENSGALG00000051796	88.9868322752253	1.79834545317257	0.521257103040117	3.45001620636749	0.000560552901036686	0.00756318731073202
ENSGALG00000002192	PTPRC	2206.81774098857	0.614927897250449	0.178390211676506	3.44709438635324	0.000566650576942595	0.0076299356365377
ENSGALG00000046322	ENSGALG00000046322	1731.99298104548	-0.671361828847883	0.194747500743661	-3.44734503027884	0.000566125084712255	0.0076299356365377
ENSGALG00000033902	ENSGALG00000033902	27.0722314367426	2.75451705242309	0.799416023157413	3.44566154871867	0.000569663350635606	0.00765547329923346
ENSGALG00000012429	BMP4	607.266866853639	1.06248419275836	0.308355818204189	3.445643409442	0.000569701586846372	0.00765547329923346
ENSGALG00000023444	APELA	1427.72994272316	1.08600469133465	0.315396432217883	3.44330049549963	0.000574660409402698	0.00771429252014979
ENSGALG00000004588	RPS14	12798.003779942	-0.584531757958346	0.169890154182004	-3.4406452850242	0.000580328783667116	0.00777596690763245
ENSGALG00000020999	ENSGALG00000020999	143.215076292748	-1.34621756823296	0.391274144474939	-3.44059935276194	0.000580427296882766	0.00777596690763245
ENSGALG00000008629	MRC1	5313.16222223333	0.619376070338139	0.180106553985843	3.43894242952882	0.00058399141154766	0.00781582047563736
ENSGALG00000039448	NCAPD2	384.662725166254	0.89743660272975	0.26100154902417	3.43843400962591	0.000585089123658843	0.00782261799101535
ENSGALG00000001479	CYB5D2	597.559486927071	-0.799547398375012	0.232620696425476	-3.43712924370495	0.00058791499594609	0.0078524839790866
ENSGALG00000010694	SECISBP2	454.729449999766	0.851357979695695	0.24775968892786	3.43622476836248	0.000589881366799607	0.00787082149684425
ENSGALG00000037029	ENSGALG00000037029	533.88196064301	0.803744527542743	0.234059777347645	3.43392844618901	0.000594901213715099	0.00792982391708881
ENSGALG00000001107	GOSR2	1104.15877881156	-0.672376661731985	0.195893682462513	-3.43235500644925	0.000598363738821244	0.00796797014858048
ENSGALG00000009230	TMEM131L	795.440937001841	0.675929833292426	0.197093125089842	3.42949472734938	0.000604706182194771	0.00804435114789292
ENSGALG00000007620	GFRA3	5317.28211734537	0.698135028046953	0.203593411385909	3.42906493532664	0.000605664601482417	0.00804902766479088
ENSGALG00000012342	SASH1	637.13977129965	0.816504510139787	0.238169665694656	3.42824728648098	0.000607491830358728	0.00806522937542324
ENSGALG00000052648	PRR14L	416.826738760085	1.12136094552792	0.327184121483097	3.42730857611576	0.000609595924947006	0.00808507075257215
ENSGALG00000009747	ATP23	865.007225840721	-0.709904744617515	0.207161816031399	-3.42681271200054	0.000610710126838651	0.00809175665560542
ENSGALG00000013573	ALG2	910.685269423888	-0.748743337046021	0.218608815848556	-3.4250372481077	0.000614715136884969	0.00813669347355822
ENSGALG00000004598	CUX2	895.572185602857	1.08645649065316	0.317461985244016	3.4223199663357	0.000620892006782936	0.00821025990624335
ENSGALG00000003815	RPN2	7945.26440129883	-0.653917806934848	0.191239577156051	-3.41936442581262	0.000627676019062811	0.00829170023987058
ENSGALG00000016217	ENSGALG00000016217	1451.13538738494	0.660672327504532	0.193360232802278	3.41679526306791	0.000633629118624041	0.00836201293563249
ENSGALG00000029401	SIX1	15.3692372472259	5.79629145948339	1.69738912670342	3.41482773059862	0.000638223627004973	0.00841427431905265
ENSGALG00000036300	SEC61A2	735.28751465337	-0.681620488617446	0.199637939902387	-3.41428332185118	0.000639500372677174	0.00842273430269847
ENSGALG00000001054	C20H20ORF24	2774.36791211164	-0.565317374291879	0.165614897091217	-3.41344519255726	0.000641470595714293	0.00844030209420503
ENSGALG00000031718	CSNK2A2	2416.16336165102	-0.621754595891255	0.182169984201318	-3.41304632932365	0.000642410200428368	0.00844428789720659
ENSGALG00000010839	SPCS3	3365.35119410957	-0.555307307295047	0.162721919518727	-3.41261526988772	0.000643427089136359	0.00844928067645103
ENSGALG00000040644	C8G	13825.4095940141	-0.564000711926715	0.165291016346715	-3.41216797132923	0.000644483869335719	0.00845478690306592
ENSGALG00000032518	NCALD	708.02282068494	0.838987278826427	0.245927817012383	3.41151842446592	0.000646021352571836	0.00846658221260895
ENSGALG00000001617	CAMKK1	211.560063272569	1.01101755863658	0.296523582231171	3.40956881415385	0.000650656607662168	0.00851891272203685
ENSGALG00000001848	UBE2J2	1602.67995428499	-0.63690288457996	0.186882246638715	-3.40804381387406	0.000654303878986779	0.00855821730473536
ENSGALG00000009553	SMC4	274.361457476182	1.05360826208464	0.309225395420366	3.40725010846004	0.000656209660937638	0.00857468840691221
ENSGALG00000005102	CDH4	152.372548738331	1.20250478981298	0.353124994332373	3.40532335324059	0.000660857527333201	0.00862692262305142
ENSGALG00000005426	FREM1	107.644189920583	1.35106072976782	0.396874748173045	3.40424966815658	0.000663460816158908	0.00865239017179507
ENSGALG00000001933	CORO2A	1006.00859736605	0.938227056177194	0.275726292317383	3.40274787830976	0.000667118099441297	0.00869153963938106
ENSGALG00000036854	R3HCC1	1152.43381585169	-0.772500017361032	0.227063653130021	-3.40212978480834	0.000668628769888844	0.00870267259571712
ENSGALG00000040784	RAB39B	778.15644043445	0.709420189928088	0.208555684524408	3.40158644702423	0.00066995935749487	0.00870290985157146
ENSGALG00000005105	TPR	1931.25853909792	0.657749886584346	0.193358196824248	3.40171711045797	0.000669639149319914	0.00870290985157146
ENSGALG00000031723	BANF1	995.210069928257	-0.682909157272865	0.200852015271471	-3.40006126575253	0.000673707561408908	0.00874303658215885
ENSGALG00000010156	DOCK8	560.418801296988	0.862142046908128	0.253655613208468	3.39886839484041	0.000676652673620658	0.00877267293277692
ENSGALG00000028026	NDUFS4	1215.79053532163	-0.678096499146189	0.199525197939257	-3.39855069008691	0.000677439079619543	0.0087742915165957
ENSGALG00000025819	UQCRFS1	5123.49689336429	-0.688008329367156	0.202466857680241	-3.39812815415814	0.000678486287848401	0.00877928159583741
ENSGALG00000005575	AKAP1	2463.15858394422	-0.581251906809882	0.171075262116829	-3.39763855754282	0.000679701580509018	0.00878643475856833
ENSGALG00000041861	TCTN1	412.243687087085	1.06633576780002	0.31390176370636	3.39703656076787	0.000681198650186615	0.00879721294783357
ENSGALG00000036791	COA5	1361.4950004902	-0.636507976453397	0.18754880961948	-3.39382573392397	0.000689235366641955	0.00888370132922474
ENSGALG00000002765	NBR1	6068.41736121824	0.528370750910799	0.155684612708188	3.39385339192876	0.000689165763784112	0.00888370132922474
ENSGALG00000007863	COX7B	4138.83677845731	-0.685250922537507	0.202026055517331	-3.39189378707996	0.000694113414475882	0.00893788953028507
ENSGALG00000009494	THAP5	462.287655155963	-0.818394835875238	0.241303304995708	-3.39156082379308	0.000694957361016354	0.00894007708938885
ENSGALG00000011203	HPSE	759.89623638479	0.668745163926351	0.197195245433075	3.39128442198326	0.000695658668127871	0.00894042724358522
ENSGALG00000032856	GFRA2	1873.7381015257	0.704594733018291	0.207877609354326	3.38946909773874	0.00070028101325379	0.00899112011499033
ENSGALG00000005572	NOXO1	861.519045473064	-1.06849411991631	0.315461500328877	-3.38708247695004	0.000706401480723966	0.00906093117876399
ENSGALG00000003955	CEP350	669.410855305098	0.811670817238032	0.239757950255281	3.38537602767212	0.00071080809072989	0.00910864512787491
ENSGALG00000021262	GHITM	11539.0634098767	-0.551607227848755	0.163183678835037	-3.38028430163275	0.00072410886332541	0.00927013113347964
ENSGALG00000012823	TRIM24	1376.41669536067	0.63430603606008	0.187672370614392	3.37985838823009	0.000725231863266376	0.00927555467936542
ENSGALG00000015611	CASP8AP2	284.10001373666	1.01794565663389	0.301333329523915	3.37813828374767	0.000729783720659394	0.00932477985270283
ENSGALG00000042168	ENSGALG00000042168	77.0096440973552	-1.53867563091483	0.455655047758056	-3.37684315906412	0.000733228465511111	0.00935977780372845
ENSGALG00000016492	TDRD15	115.230763929191	1.64768457764089	0.48803783345689	3.3761410790019	0.000735102149971978	0.00936566744964299
ENSGALG00000053148	ENSGALG00000053148	48.542813308251	2.48156380366493	0.734987479402139	3.37633479917713	0.000734584713191669	0.00936566744964299
ENSGALG00000006929	ZNF711	746.973488694074	0.682299987939944	0.202187853785856	3.37458445284549	0.000739272286741858	0.00940073666256688
ENSGALG00000030808	ENSGALG00000030808	450.791566476173	-0.780924736624724	0.23140568787983	-3.37469983464823	0.000738962431326672	0.00940073666256688
ENSGALG00000009330	DEGS1	1863.47033652864	-0.595901207628061	0.176777455939084	-3.37091177414276	0.000749198470865259	0.0095178345968256
ENSGALG00000050725	SVBP	2805.54735618508	-0.592161290276667	0.175687137322078	-3.37054436256815	0.000750198258414471	0.00952141579076663
ENSGALG00000012377	HNMT	15598.3929428693	-0.525471934698748	0.155953813163156	-3.36940741647021	0.000753299931101893	0.00955164147820689
ENSGALG00000005181	ENSGALG00000005181	5429.36239477036	-0.526463746302103	0.156280281934017	-3.36871510459893	0.000755194437825672	0.00956651750609541
ENSGALG00000013863	PSMG2	516.034259645446	-0.779842638644917	0.231517720869651	-3.36839286304128	0.000756077757744092	0.00956856803526708
ENSGALG00000012973	ESR1	722.724800050835	0.79937014889197	0.237349697969929	3.36790042594975	0.000757429466533508	0.00957653671557094
ENSGALG00000006534	PEX11A	189.173492217919	-1.21292278993285	0.360179238543692	-3.36755331827856	0.000758383603144321	0.00957946831286012
ENSGALG00000036196	MTCH2	4122.78207464402	-0.601227968472867	0.178574289503487	-3.36682268284274	0.000760395636795395	0.00959574436804694
ENSGALG00000033416	HIC2	174.419026904749	1.20122355261205	0.356917699431938	3.3655477285769	0.000763918498045359	0.00963103710986273
ENSGALG00000020005	SFT2D1	1820.46716686145	-0.605847338142851	0.180106756130428	-3.3638234964607	0.000768706879103733	0.00968220259976526
ENSGALG00000032685	HECTD4	1757.08889574019	0.67695717038638	0.201619115330157	3.35760411049241	0.000786211292902972	0.00989328309086539
ENSGALG00000016806	GCC2	826.976476070931	0.681674403133673	0.20324360992133	3.35397704950001	0.00079658969597253	0.0100048950167459
ENSGALG00000035472	ZNF292	415.075657896555	0.794096347479321	0.23674418214033	3.35423806532497	0.000795838605405615	0.0100048950167459
ENSGALG00000001467	ANKFY1	1301.64581610757	0.618325764552766	0.184498085303832	3.35139393741948	0.00080405832662299	0.0100891443576166
ENSGALG00000001916	SLIT3	86.2565325403059	1.87680315275324	0.560173311906313	3.3503973018035	0.000806957262024332	0.0101159491174185
ENSGALG00000028849	SCAF11	1988.8130681853	0.578517084144327	0.172770908577364	3.34846351684998	0.000812609788919925	0.0101675883306085
ENSGALG00000026328	MIEN1	1553.42121373229	-0.680892435639433	0.2033381843468	-3.34857143446383	0.000812293376214873	0.0101675883306085
ENSGALG00000013883	SNRNP27	822.131783546156	-0.761096256216646	0.227318676635449	-3.34814660846023	0.000813539620351703	0.0101696286378178
ENSGALG00000008220	BZW1	12062.6211924097	-0.584960831225458	0.174809515616617	-3.34627568277441	0.000819049195504392	0.0102288601506354
ENSGALG00000023760	CHIA	104027.120754439	-0.800495299007969	0.239247417349995	-3.34588898753681	0.000820192259185328	0.0102334994671449
ENSGALG00000004637	ENSGALG00000004637	1978.02914016647	0.581153689862592	0.17371814929309	3.34538269160405	0.000821691097747648	0.0102425648772811
ENSGALG00000007326	PMM2	1399.27300004419	-0.684281928946655	0.204598319286628	-3.34451393018543	0.000824268901833508	0.0102650501831153
ENSGALG00000047352	ENSGALG00000047352	567.331027566261	0.746554828618051	0.223366730281174	3.34228301447708	0.000830922923923501	0.0103298793238779
ENSGALG00000038667	MRPS12	966.08927333881	-0.753902785372725	0.22556767984974	-3.34224648617626	0.000831032288213655	0.0103298793238779
ENSGALG00000038133	SMIM3	488.907883902197	-0.837311091032323	0.250671403529202	-3.34027367798569	0.00083695867141634	0.0103938041750889
ENSGALG00000009286	ATP5G3	5610.7435694492	-0.521781097173315	0.156391475716534	-3.33637811640747	0.000848776370038087	0.0105307025218102
ENSGALG00000006161	CHMP1A	761.73546152515	-0.703860805308644	0.211129590315342	-3.33378568232601	0.000856726421146993	0.0106194042277314
ENSGALG00000013685	EDRF1	628.211489572561	0.711209781409427	0.213382313392035	3.33303060644376	0.000859054916317899	0.0106383243278471
ENSGALG00000016509	IFT172	276.149941575936	1.10869887666821	0.33272788672364	3.33214894484959	0.000861781201574185	0.0106621306683567
ENSGALG00000036378	TBR1	21.6391273156909	-2.94565229769648	0.884079289247977	-3.33188700778426	0.000862592711261332	0.0106622247245657
ENSGALG00000006613	CTSD	54428.8373188355	0.513601184664762	0.15421784391893	3.33036159508723	0.000867332702767998	0.0107108320640707
ENSGALG00000033150	MIDN	567.907646672944	-0.84251339086018	0.253146208742382	-3.32816910450978	0.00087418785286679	0.0107854451093695
ENSGALG00000051397	ENSGALG00000051397	2203.94153994606	-0.578652802968799	0.173910181131766	-3.32730837955009	0.000876892743286607	0.0108087625039129
ENSGALG00000012277	MAFF	522.493602848331	-1.19145215329097	0.358253142854189	-3.32572700911629	0.000881882548252797	0.0108601747794585
ENSGALG00000002790	ABLIM3	52.1926720803047	1.8692006866826	0.562157367781763	3.32504880983476	0.000884030570719987	0.010876528255528
ENSGALG00000047792	SELENOM	983.180773006783	-0.885269162771593	0.266276196838213	-3.32462748560839	0.000885367448711622	0.0108828808825415
ENSGALG00000031525	TSTA3	709.533495419979	-0.675203601316454	0.203154711138862	-3.32359312531488	0.000888657466181096	0.0108829768919297
ENSGALG00000015733	MDN1	1571.25938845673	0.78131845854553	0.235071041188172	3.32375461731202	0.000888143058798884	0.0108829768919297
ENSGALG00000009438	SLC39A9	3150.66614854974	-0.548990568425375	0.165179026892436	-3.32360941188299	0.000888605575357977	0.0108829768919297
ENSGALG00000006179	RPL13	19895.2121794977	-0.6391463678701	0.192268878560318	-3.32423204761965	0.000886623893403134	0.0108829768919297
ENSGALG00000013745	RTTN	139.89695425205	1.21825736668191	0.366676853312202	3.3224277880574	0.000892377660054657	0.0109184547096909
ENSGALG00000008398	MPP4	165.904288666535	1.05312242125308	0.317000607053301	3.32214638653991	0.000893278160583203	0.0109193993030553
ENSGALG00000008139	EML6	366.066830195774	0.884830366409798	0.266419093861074	3.32119726700669	0.000896321611097277	0.0109465133775167
ENSGALG00000028520	CST3	10477.1489268085	-0.59318603546428	0.178634198999961	-3.32067453368439	0.000898001911466175	0.0109569451258288
ENSGALG00000035978	CDCA7L	1142.33876843252	-0.77523840899449	0.233548477134285	-3.31938969804863	0.000902144367226462	0.0109973720059968
ENSGALG00000039964	ENSGALG00000039964	870.285169372183	0.868240506381192	0.261635483590185	3.31851205527293	0.000904984160212836	0.0110218594278263
ENSGALG00000033002	SLC7A3	389.059502662331	-0.791470622058241	0.238572793342894	-3.31752255136939	0.000908195837606262	0.0110508269671301
ENSGALG00000009421	SRSF5	4023.71234801785	0.732477274236243	0.220835086584626	3.31685188963644	0.000910378637031459	0.0110570987755936
ENSGALG00000009309	EIF5A2	2519.29379010129	-0.568973415206171	0.171528136481088	-3.3170850385173	0.000909619257817068	0.0110570987755936
ENSGALG00000002369	F13B	3959.02654639911	-0.60860197744967	0.183603462550222	-3.31476307143824	0.000917208294832434	0.0111298569207343
ENSGALG00000052557	C4orf46	435.009219738866	-0.905143387485358	0.273189575613854	-3.31324277455137	0.000922208919494235	0.0111803079517843
ENSGALG00000051325	ENSGALG00000051325	13.7115064286296	4.58666396685599	1.38525187730331	3.3110685803833	0.000929404279486022	0.0112352252451105
ENSGALG00000009048	ABLIM1	609.289006989418	1.04600406225728	0.315932086273621	3.3108509952084	0.000930127220020459	0.0112352252451105
ENSGALG00000028871	SLC38A3	13568.7643953063	0.544354883101879	0.164381342804599	3.31153690445854	0.000927850008934062	0.0112352252451105
ENSGALG00000052868	ENSGALG00000052868	228.312304594852	-0.969013186390352	0.292642136625448	-3.31125653183222	0.000928780218009511	0.0112352252451105
ENSGALG00000010539	RNF11	1350.16273870944	-0.64284873468873	0.194323164922125	-3.30814257243263	0.000939169839982474	0.0113341306530369
ENSGALG00000013743	ENPP7	36.9982765375149	-2.67093525218302	0.807589724302344	-3.30729226958697	0.000942025503590526	0.0113582584128374
ENSGALG00000047448	PCSK9	116.991571906303	1.43696801280416	0.434577911682675	3.30658317915943	0.000944413067018827	0.0113767034585565
ENSGALG00000006017	DOCK11	452.084295512595	0.759337637176386	0.229678125573414	3.30609471529178	0.000946061022853794	0.0113862135627131
ENSGALG00000019696	CATHL2	43.3544643322529	2.43140939410107	0.735693003570339	3.30492390480999	0.000950021897306784	0.011423518063445
ENSGALG00000011293	MRPL42	514.156429461609	-0.780259950604846	0.236216560451054	-3.30315516031113	0.000956034733651983	0.0114542806435648
ENSGALG00000031186	ENSGALG00000031186	94.0252746844857	1.59546476054817	0.482936166607374	3.30367628450009	0.000954259522416274	0.0114542806435648
ENSGALG00000009560	MSMO1	12308.2476993468	-0.873379908890911	0.264386482874587	-3.30342118626845	0.000955128133536753	0.0114542806435648
ENSGALG00000005283	SLC25A36	392.65380848692	0.775342868553952	0.234719220889873	3.3032781278604	0.000955615568781899	0.0114542806435648
ENSGALG00000003803	DAB2	1208.72471077516	0.651314857579065	0.197243424583177	3.30208654080841	0.000959684560718947	0.0114876320657179
ENSGALG00000006860	KIF3A	217.724754498596	0.981023165823166	0.297213934037428	3.30073073121674	0.000964333848089048	0.0115224863308154
ENSGALG00000004640	MAD2L2	518.939741068609	-0.775609221915028	0.234970270300387	-3.30088236662233	0.000963812831964177	0.0115224863308154
ENSGALG00000019358	LLPH	531.126466593474	-0.802638846994085	0.243243577522871	-3.29973294739352	0.000967768723326195	0.0115427307351397
ENSGALG00000011330	DYNC1H1	7557.79116640562	0.633992940710823	0.192123898094826	3.29991712117929	0.000967133852781404	0.0115427307351397
ENSGALG00000039120	NBEAL2	2862.69339939953	0.692096031056757	0.209804798824673	3.29876168197239	0.000971123188658703	0.0115619451087795
ENSGALG00000034124	NLRP3	304.456883871994	0.835288049507882	0.253209712554799	3.29879940654769	0.000970992698327415	0.0115619451087795
ENSGALG00000013907	KDR	1805.43958714941	0.571854960054746	0.17338341080205	3.29821035016796	0.000973032114290166	0.0115742824500722
ENSGALG00000041783	TMEM19	1009.81664735267	-0.651031342227774	0.19744090827421	-3.29734778834996	0.000976025611616	0.0115891026740045
ENSGALG00000010740	YIPF1	2160.29599698359	-0.582953815785004	0.176793373634109	-3.29737367301719	0.000975935655601135	0.0115891026740045
ENSGALG00000015935	SMYD1	184.46967958055	-1.6971961776331	0.515331941278739	-3.29340380769275	0.000989822043833661	0.0117424058742092
ENSGALG00000001513	CNTRL	628.156088152256	1.02681144695083	0.311807357541728	3.29309563137366	0.000990907645009291	0.0117447793527777
ENSGALG00000014263	PHC1	1511.84673507151	0.585594541485534	0.177878182733515	3.29210998497119	0.000994387150180936	0.0117741170681136
ENSGALG00000006408	PIGX	312.214615503481	-0.842560681334931	0.255950283997	-3.29189195720841	0.000995158352812742	0.0117741170681136
ENSGALG00000003385	LSM4	683.587166891932	-0.760767990443088	0.231240792233216	-3.28993852293942	0.00100209274161632	0.0118455936114593
ENSGALG00000037983	LUC7L	1211.9295541723	0.607069964849405	0.184538961103654	3.2896574317898	0.00100309424505173	0.0118468735281577
ENSGALG00000030800	IL31RA	331.214951313996	0.848739109705778	0.25836331511273	3.28506045579827	0.00101960491512009	0.012031156574055
ENSGALG00000014978	IQGAP2	4070.58956886642	0.552922055428099	0.168445961887747	3.28248922818682	0.00102894916781726	0.0121306247224537
ENSGALG00000004127	ENSGALG00000004127	51.5935002518623	-2.07831864583078	0.633263686919279	-3.28191666245929	0.00103104072369989	0.012143574788109
ENSGALG00000006783	PLOD2	6553.22042860628	-0.554393046604554	0.168935354387312	-3.28168753435422	0.00103187881973903	0.012143574788109
ENSGALG00000000906	RALGPS1	430.457119008931	0.773137161154411	0.235677133554323	3.28049289082262	0.00103625876337779	0.0121843084917372
ENSGALG00000037261	RFXANK	880.444353449274	-0.834858675628705	0.254518255023512	-3.28015244152755	0.00103751010528183	0.0121882165866722
ENSGALG00000052471	MRPS21	1427.41384921126	-0.624234189762693	0.19037116361413	-3.27903752812046	0.00104161783107132	0.0122256436225654
ENSGALG00000009842	RASSF3	4656.28649106807	-1.12470246920092	0.343094216602686	-3.27811549940337	0.00104502626655641	0.012254804043623
ENSGALG00000004799	ENSGALG00000004799	317.942291276753	-0.823966241661207	0.251628953117865	-3.27452875136851	0.00105838368289631	0.012400479493157
ENSGALG00000001109	GTSF1	363.865529334958	-1.24314614162285	0.379734559705781	-3.27372399969612	0.00106140227610069	0.0124209456350629
ENSGALG00000040258	FARSA	1594.34693111832	-0.659918101215423	0.201590104092118	-3.2735639687644	0.00106200349469662	0.0124209456350629
ENSGALG00000003870	MED7	501.934995216169	-0.717994002469704	0.219393663892484	-3.27262870645874	0.00106552347788818	0.0124511347024061
ENSGALG00000004969	TIMP4	135.557924708048	1.13164479548172	0.345847599663741	3.27209093422071	0.00106755233875985	0.0124638615043766
ENSGALG00000016576	OFD1	387.156784467459	0.77548246831936	0.23702201689091	3.27177398324257	0.00106874977738866	0.0124668674560297
ENSGALG00000015635	HTT	924.99104039128	0.83626618476172	0.25578818636714	3.26936985104309	0.00107787310799584	0.0125512124945995
ENSGALG00000043672	STAB1	5405.72995681496	0.51732701245217	0.158225045636602	3.26956462784232	0.00107713128533696	0.0125512124945995
ENSGALG00000006543	PFKL	4002.13847522078	-0.625402111475174	0.191416633438358	-3.26722970852254	0.00108605518862543	0.0126353947076658
ENSGALG00000005000	COMTD1	5473.65256527574	-0.851879733585867	0.260791318012746	-3.26651876326739	0.00108878592319019	0.0126560628389759
ENSGALG00000037160	ENSGALG00000037160	101.876863555277	1.43310860621967	0.438940494606165	3.26492684960751	0.0010949234942734	0.0127162612123889
ENSGALG00000012103	ENSGALG00000012103	56.4258899566301	1.87491471730342	0.574508076293074	3.26351324667361	0.00110040039941581	0.012768688099258
ENSGALG00000004180	TOR1B	1432.02023981322	-0.677823384976424	0.207713861425785	-3.26325542418654	0.00110140204209078	0.0127691392344842
ENSGALG00000002863	ERGIC1	4546.25039173594	-0.5197050767167	0.159315991543094	-3.26210238961557	0.00110589191708389	0.0128099951932608
ENSGALG00000010805	USP24	1505.38320212001	0.59550161651241	0.182565467380893	3.26185244699094	0.0011068674140039	0.0128101069039562
ENSGALG00000053586	ENSGALG00000053586	65.5850438224488	1.59184243627089	0.488132975878369	3.26108358773848	0.00110987317264772	0.0128336947592212
ENSGALG00000003026	ENSGALG00000003026	878.28782096976	1.05002456053345	0.322038260880404	3.26055841210556	0.00111193061720557	0.0128462855191615
ENSGALG00000016392	RPS7	13803.696015192	-0.562949720549831	0.172687053521879	-3.25994166365521	0.00111435131268729	0.0128630473978864
ENSGALG00000005891	DGCR2	1333.38090752179	-0.62383543678078	0.191387586956564	-3.25953969482024	0.00111593163468907	0.0128700880616358
ENSGALG00000039409	RELA	576.537930422248	-0.723350181282673	0.221947562232493	-3.25910397035563	0.00111764700571858	0.0128786726645053
ENSGALG00000008497	SLC38A2	14308.8562964527	-1.16875965692676	0.358725380288137	-3.25809023043752	0.00112164736104228	0.0128926835153411
ENSGALG00000007595	LRCH3	494.884260487796	0.731008582139209	0.224386424712763	3.25781108672227	0.0011227512222136	0.0128926835153411
ENSGALG00000002487	SFSWAP	1154.26252439912	0.653873160075327	0.200674388135192	3.25837874056364	0.00112050751536321	0.0128926835153411
ENSGALG00000035206	ENSGALG00000035206	4997.70879480897	-0.767063637900461	0.235449335998987	-3.25787131505762	0.00112251296705099	0.0128926835153411
ENSGALG00000037716	UBA52	10987.3094810917	-0.570785160987503	0.17523279731877	-3.25729640638661	0.0011247891358313	0.0129049120316008
ENSGALG00000009262	FGB	342598.215246627	-0.859519524937848	0.263924801639612	-3.25668341739067	0.00112722077148472	0.0129200534586787
ENSGALG00000006194	SLC52A3	293.553496691599	-0.854980074570694	0.262547888923535	-3.25647285939405	0.00112805714432255	0.0129200534586787
ENSGALG00000012365	PYGL	8630.73965371833	-0.501499188624041	0.154045135607882	-3.25553407866506	0.0011317931298302	0.0129516585685401
ENSGALG00000035803	THRSP	53313.0600810988	-0.584514478951256	0.179582414127185	-3.25485366589006	0.00113450805636898	0.0129715347858808
ENSGALG00000027564	NDUFAF2	305.253538653171	-0.986613750523489	0.303298834675056	-3.25294276709145	0.00114216499532681	0.0130478331895086
ENSGALG00000004140	SH3BP4	5860.09943049504	-0.531023002553943	0.163294339150466	-3.25193760736946	0.00114621179838091	0.013082794390642
ENSGALG00000003134	ENSGALG00000003134	107.042087891693	-2.20767040375202	0.679493467953168	-3.248994299242	0.00115813799150983	0.0131962063414046
ENSGALG00000054769	ENSGALG00000054769	14.6216445837448	-3.90693086147996	1.20247910055691	-3.2490634221173	0.00115785659763385	0.0131962063414046
ENSGALG00000043307	HIBCH	6514.01199915359	-0.697171344033922	0.214698406299645	-3.24721247842385	0.00116541349595675	0.0132677074651283
ENSGALG00000016639	KIF13B	870.738563502806	0.712739094172474	0.219524694066063	3.24673767206337	0.00116735933297124	0.0132784621210957
ENSGALG00000025755	SPTSSA	1196.68724942367	-0.602218541122154	0.185664885526611	-3.24357801645718	0.00118038479696353	0.0134151187336138
ENSGALG00000009268	FGG	322282.513012592	-0.937005728930281	0.288903507896509	-3.24331724371423	0.0011814657917558	0.0134159082158024
ENSGALG00000007638	HMOX2	3420.49773721327	-0.636988428352657	0.19644717721979	-3.24254304575718	0.00118468050616357	0.0134409046648823
ENSGALG00000014432	RPS20	11705.0551122411	-0.553103003926156	0.170594932679576	-3.2422006635158	0.00118610476113472	0.0134455619204528
ENSGALG00000001654	C1QBP	3830.44693554978	-0.533195441557018	0.164496336113804	-3.24138186997756	0.00118951722839506	0.013472730145349
ENSGALG00000005002	VDAC2	7671.94353987998	-0.625195303165957	0.192929198318634	-3.24054268931035	0.00119302407312844	0.0134779201719782
ENSGALG00000037401	IDH3A	545.941113325346	-0.709050795222937	0.218800100430843	-3.24063285997919	0.00119264680220395	0.0134779201719782
ENSGALG00000045473	CHIR-B6	76.6809785167425	-1.87321305520731	0.578027402192724	-3.24069939954637	0.00119236847366472	0.0134779201719782
ENSGALG00000004621	PREX1	611.842612705366	0.690162233496022	0.213304176718418	3.2355776811961	0.00121396848174357	0.0137028629560553
ENSGALG00000012886	ENSGALG00000012886	253.389986276322	-0.942082882469466	0.291212721914321	-3.23503340196326	0.00121628501133815	0.013717336824301
ENSGALG00000015362	TRAT1	74.8258865422079	2.11615542819731	0.654328438008387	3.23408750907779	0.00122032058177384	0.0137511570739731
ENSGALG00000049653	KMT2C	2554.26677822256	0.881759617011433	0.272877481851087	3.23133888157405	0.00123211765297252	0.0138605398060853
ENSGALG00000051379	ENSGALG00000051379	66.0041815772667	1.58738974921395	0.491212067937515	3.23157726128154	0.00123109037470303	0.0138605398060853
ENSGALG00000013764	AASDH	230.726836320054	1.06563633429645	0.329900526111378	3.23017470404605	0.00123714596619938	0.0138995778260881
ENSGALG00000004750	NOL8	476.401053725789	0.817752453316228	0.253170182132722	3.23005042073844	0.00123768388845737	0.0138995778260881
ENSGALG00000004920	TRUB2	859.311748007689	-0.639925042557725	0.198142875848181	-3.22961418531162	0.00123957371006424	0.0139090237872944
ENSGALG00000038599	PMM1	2937.51174702178	-0.543118926729991	0.168236347843828	-3.2283090645439	0.00124524356530403	0.0139490417285704
ENSGALG00000023546	ENSGALG00000023546	490.062912484395	0.800918221053228	0.248084380383876	3.22841051022204	0.00124480199646158	0.0139490417285704
ENSGALG00000007153	DYL1	2293.79991149472	-0.573381042129097	0.177685057448514	-3.22695138444739	0.00125116716101673	0.0140035696679873
ENSGALG00000004593	SULF2	1074.11356329689	0.725956908067955	0.225036535491381	3.22595131711739	0.00125554711179602	0.0140407431228926
ENSGALG00000007403	PEBP1	11142.9059731525	-0.535726534780193	0.166097146234194	-3.22538073005076	0.00125805242535349	0.014056907596852
ENSGALG00000010885	BMP2K	1871.73370006384	0.57160472418635	0.177237182629376	3.22508356151003	0.00125935904965191	0.0140596625214926
ENSGALG00000013002	DAP	7876.53730511989	-0.510938538158172	0.158443173913426	-3.22474314000646	0.00126085739320347	0.0140645513928155
ENSGALG00000009020	JAG1	801.47854494916	-0.662259611172408	0.205564828535579	-3.22165817902931	0.00127451088655069	0.0142049057885057
ENSGALG00000048814	ENSGALG00000048814	471.643133639119	-0.878179835664286	0.272682901513834	-3.22051669095847	0.00127959741233253	0.0142496225690733
ENSGALG00000052192	TUBA1B	2691.66565546006	-0.644015979742908	0.20004581324096	-3.21934245615616	0.00128484940698672	0.0142961054403229
ENSGALG00000001658	RPL19	26282.7575384426	-0.611707019928998	0.190128525707359	-3.21733426193249	0.00129387758452627	0.0143844915369421
ENSGALG00000011239	OXNAD1	584.548391899965	-0.687753213401213	0.213965255828687	-3.21432192688269	0.00130752988218286	0.0145240944953025
ENSGALG00000004882	PPCS	1029.20367766329	-0.680432891290946	0.211808033118657	-3.2124980401936	0.00131586046254724	0.0146043994265808
ENSGALG00000019568	ENSGALG00000019568	61.0397093842028	1.75655399331601	0.547140656356021	3.21042491160268	0.00132538891246407	0.0146978538010125
ENSGALG00000050057	ENSGALG00000050057	35.4481417327712	-2.24815159694573	0.70047217160066	-3.20948024503022	0.00132975183983599	0.014733917002293
ENSGALG00000029897	RPL30	9342.36310449369	-0.565534263380006	0.176236092955175	-3.20895824400651	0.00133216837369124	0.0147483715695049
ENSGALG00000052355	PDE12	162.615751111366	-1.09854427566824	0.342397674256868	-3.20838708397331	0.00133481712435205	0.0147653707425198
ENSGALG00000004741	EPHB2	845.424919640247	-0.679555784234353	0.211885815507775	-3.20717921870243	0.00134043460163238	0.014802817753081
ENSGALG00000040519	PEF1	1566.66665483591	-0.618935556668103	0.192971386576502	-3.20739549862089	0.00133942713786382	0.014802817753081
ENSGALG00000023443	SMIM15	1089.35222091769	-0.854321038930155	0.266437567728126	-3.20645863199707	0.00134379624780712	0.0148275953699383
ENSGALG00000021395	ENSGALG00000021395	1354.69647376682	-0.603676754532904	0.188374080650416	-3.20466994423295	0.00135217439020126	0.0149076383518199
ENSGALG00000036787	HSD17B12	12261.1257895502	-0.667961757832989	0.208571271458282	-3.20255878560242	0.00136212496240868	0.0150048699139753
ENSGALG00000016719	TNFRSF21	2840.07526323219	-0.532356682217598	0.166263051911283	-3.20189408348921	0.00136527187152719	0.0150270546324192
ENSGALG00000044230	ARHGAP27	408.175293079146	0.771404047651703	0.240984422186636	3.2010535811907	0.00136926067481311	0.0150584613018626
ENSGALG00000037040	ENSGALG00000037040	424.806196710971	-0.75355344163879	0.2355067074123	-3.19971116711996	0.00137565371858352	0.0151162346889587
ENSGALG00000028928	LCAT	5067.46975206609	0.834363120881357	0.26083916129942	3.19876477414211	0.00138017730479292	0.0151533870806859
ENSGALG00000043089	VWCE	4384.52896989053	0.756748306753545	0.236670487408988	3.19747643670423	0.00138635737381741	0.0152086499991235
ENSGALG00000027165	RSFR	1779.81988769908	-0.595178433686427	0.186246546505008	-3.19564816022198	0.00139517130586057	0.0152926917600237
ENSGALG00000010230	TESK2	230.821251618562	0.9281728054048	0.29049087798856	3.19518744213839	0.00139740051659117	0.0153044781598255
ENSGALG00000034434	IDH2	19545.8796774015	-0.619919284497737	0.194041148854245	-3.19478259203357	0.00139936211757358	0.0153113693898065
ENSGALG00000007177	PTPRG	5012.05600562475	0.522723566614834	0.163628195915078	3.19458124983621	0.00140033861643936	0.0153113693898065
ENSGALG00000008169	GDI1	6509.81507747708	-0.512796118608981	0.160613029569417	-3.19274295481333	0.00140928335003301	0.0153964786420822
ENSGALG00000002375	NOTCH1	1065.9001875519	0.703014227099553	0.220212208574052	3.19243983633699	0.00141076330626317	0.0153999619184925
ENSGALG00000003935	PBLD	1391.37972298965	-0.577798214378465	0.181037653179963	-3.19159138571078	0.00141491343346968	0.0154198823895714
ENSGALG00000020590	SGF29	1999.83065658757	-0.574116580401712	0.179880929944043	-3.19164783382155	0.00141463697298906	0.0154198823895714
ENSGALG00000036017	NCOA2	1521.84712069572	0.655305129060635	0.20536652419736	3.19090529297209	0.00141827762828416	0.0154438556518332
ENSGALG00000040730	RXRG	2290.0745594686	-0.618775494244416	0.193966646524359	-3.1901128638975	0.00142217241065472	0.0154735624959094
ENSGALG00000002028	GPRC5B	155.043170715603	1.09586165718562	0.343644056969096	3.18894401041299	0.00142793531724271	0.0155235296004836
ENSGALG00000017092	PAN3	657.779379990152	0.733352995930262	0.230002100932352	3.18846216168241	0.00143031728105433	0.0155366896794624
ENSGALG00000005456	SDR42E1	672.167077181395	0.704726308712051	0.22105829224344	3.18796595033844	0.00143277407257952	0.0155506403638479
ENSGALG00000034850	GLRX2	346.649224369096	-0.881033562158121	0.276446572115669	-3.18699398373978	0.00143759765155295	0.0155902352024095
ENSGALG00000046992	MCRIP2	2355.98783653655	-1.110106324792	0.34854183648265	-3.18500165143664	0.00144753182182648	0.0156851426085658
ENSGALG00000005823	HDLBP	40792.6871305428	-0.485085666867814	0.152374532160246	-3.18350881863689	0.00145501681119051	0.0157533779320977
ENSGALG00000005907	RPN1	17183.2942403149	-0.559886365353708	0.175949925342325	-3.18207787962629	0.00146222493598288	0.0158185067911427
ENSGALG00000004777	AIFM2	315.517404866317	-0.811490396464969	0.255104416880897	-3.18101272563947	0.00146761182735401	0.0158638432487337
ENSGALG00000043669	WDFY3	2349.41463005035	0.699885123962726	0.220093950523981	3.17993803235617	0.00147306549229989	0.0159098270556787
ENSGALG00000009961	ABCE1	2035.09842439238	-0.567219393155142	0.178398961227895	-3.17949941665047	0.00147529666379342	0.0159209598469423
ENSGALG00000008009	BCAP29	3100.17003233042	-0.549081933648421	0.172804415096611	-3.17747630083087	0.00148562831124456	0.0160155585875384
ENSGALG00000010956	TTC21B	191.166382877123	1.26270981173414	0.39741466380443	3.17731056938434	0.00148647761601898	0.0160155585875384
ENSGALG00000030563	ENSGALG00000030563	1476.83866244062	0.636238443024429	0.200349110828065	3.17564894795282	0.00149501749669263	0.0160944943657746
ENSGALG00000014787	SLC30A5	1576.4494283237	-0.664429095543525	0.209252477908076	-3.17525078883608	0.00149707053231693	0.0161035251176963
ENSGALG00000005414	MSRB1	1522.16353330604	-0.613318619872795	0.193181009418834	-3.17483908857244	0.00149919612165451	0.0161133210384958
ENSGALG00000016721	PLCXD1	3101.76936453213	-0.633672204577626	0.199608829689554	-3.17457001057098	0.00150058686097646	0.0161152093418063
ENSGALG00000043363	KATNIP	199.183903212778	0.960096846724346	0.302562437474305	3.17321890562137	0.00150758808041784	0.0161772983095322
ENSGALG00000039474	ID4	145.298875577171	-1.55998374455874	0.491759471884248	-3.17224951170016	0.00151262985881113	0.0162080846688186
ENSGALG00000038952	MTFP1	286.837904277188	-1.05423735537707	0.332336615661632	-3.17219742181656	0.0015129012154111	0.0162080846688186
ENSGALG00000009130	GPCPD1	607.648198055092	0.699241190326672	0.220497384472647	3.17119947703241	0.0015181085672618	0.0162507457042722
ENSGALG00000017010	SPRYD7	1222.59246701999	-0.6420245690686	0.20249110443105	-3.1706309809141	0.0015210823998654	0.0162515958792266
ENSGALG00000039139	TNS3	959.837531256006	0.641404831782805	0.202290741566469	3.17070779817202	0.00152068025150871	0.0162515958792266
ENSGALG00000027440	COX20	543.486919478009	-0.765420681916446	0.241420940188745	-3.1704817374915	0.0015218639886903	0.0162515958792266
ENSGALG00000047399	ENSGALG00000047399	492.934064719435	0.898430123558102	0.28356814081211	3.16830417191823	0.00153331006975192	0.0163606528198872
ENSGALG00000030120	ITGB1BP3	5520.90704451758	-0.494730838741076	0.156174472233479	-3.1678086160039	0.001535925943769	0.0163753905082059
ENSGALG00000013365	ENSGALG00000013365	1240.18484356022	0.586035326860437	0.185097990850433	3.1660815126512	0.00154507490339689	0.0164597015612473
ENSGALG00000002182	NR5A2	2227.94792757879	-0.567676617929081	0.179316413189413	-3.1657816918825	0.00154666824282736	0.0164634517693574
ENSGALG00000039452	GJA5	225.481420940003	-0.970058533562746	0.306490829590823	-3.1650491300435	0.00155056766837274	0.0164653154408548
ENSGALG00000026944	ARF6	2422.91785744296	-0.568279970263413	0.179539966558967	-3.16520037936384	0.00154976182759092	0.0164653154408548
ENSGALG00000025804	CLCN2	444.660006385966	0.852268065907187	0.269263926693994	3.16517729044244	0.00154988481803427	0.0164653154408548
ENSGALG00000004362	MRPL21	791.494969526569	-0.656950163058162	0.207636727263476	-3.16394007802164	0.00155648838181123	0.0165149643263699
ENSGALG00000027632	ACYP2	334.438640090174	-0.786906318412959	0.248749168014796	-3.16345306677027	0.00155909488086329	0.0165293968064667
ENSGALG00000005846	MPDZ	402.675431436516	0.791684019218286	0.250290902449216	3.16305551448846	0.00156122557178835	0.0165387657816524
ENSGALG00000026221	ENDOG	1761.03963961839	-0.605429964471088	0.19146608785172	-3.16207413680464	0.00156649677291658	0.0165813620903373
ENSGALG00000043002	TOMM6	2290.35201430875	-0.53553535481541	0.169451570993878	-3.1604035989419	0.00157550731316028	0.0166634397882335
ENSGALG00000053132	ENSGALG00000053132	91.0420056963407	-1.29705186556754	0.410759789138421	-3.15768948145615	0.00159024850896775	0.0167792092079867
ENSGALG00000007170	SNRPA1	319.450248881081	-0.783882264703661	0.24823271336403	-3.15785238005318	0.00158936018792361	0.0167792092079867
ENSGALG00000021225	CDCA9	1142.47744096145	0.803949168205972	0.254564205277298	3.15813909237642	0.00158779779355208	0.0167792092079867
ENSGALG00000039288	RBM10	7344.0506463107	0.498534279766131	0.157902127219777	3.1572359951316	0.0015927238752208	0.0167919688052889
ENSGALG00000049658	ENSGALG00000049658	469.739481169792	-1.21974055548853	0.386427545548302	-3.15645344008238	0.00159700381466511	0.0168237185019089
ENSGALG00000004048	PTPRS	1348.2492117953	0.587646660690758	0.186207590886693	3.15586844710504	0.00160021016289608	0.0168441169765799
ENSGALG00000032161	SCUBE2	69.5053045210389	1.57860246798769	0.500268355057395	3.15551134112126	0.00160217037356599	0.0168513764191956
ENSGALG00000015813	USP16	1750.45995013213	0.547440310750265	0.173600545153987	3.15344810849917	0.00161353912322956	0.0169575034797098
ENSGALG00000004037	DNA2	61.9667736357579	1.80803761338247	0.573472271844705	3.15278994669874	0.0016171812937693	0.0169823242274443
ENSGALG00000012882	KDSR	2252.60016995414	-0.617968342409848	0.196081266368205	-3.15159297905295	0.00162382453742975	0.0169982516495113
ENSGALG00000045036	ENSGALG00000045036	318.385944665863	-1.21229398230677	0.38463531234424	-3.15180105258198	0.00162266791605659	0.0169982516495113
ENSGALG00000031735	CD5	125.04183097679	1.14122760109613	0.36208600121359	3.15181364999232	0.00162259791499548	0.0169982516495113
ENSGALG00000027188	SREBF1	5338.65159412799	-0.530369237559906	0.168259771430266	-3.15208580786473	0.00162108627154118	0.0169982516495113
ENSGALG00000011177	ENSGALG00000011177	22.5217278013995	2.71562672984157	0.862093933092857	3.15003577405882	0.00163250471299153	0.0170721593920516
ENSGALG00000047273	DRAP1	1090.12579861047	-0.682624397010701	0.216715445978689	-3.14986499429223	0.00163345926777603	0.0170721593920516
ENSGALG00000031410	ENPEP	2229.58649637022	-1.05525443150147	0.335053755375816	-3.14950784633897	0.0016354571676232	0.0170795814284933
ENSGALG00000031932	AGPAT3	2915.17495189269	-0.512398642275959	0.162789290905598	-3.14761886009503	0.00164606168378366	0.0171768026058401
ENSGALG00000048303	ENSGALG00000048303	90.3085698976102	2.2297299337228	0.708525740628074	3.14699919264225	0.00164955417292768	0.0171997146191351
ENSGALG00000042308	FZD3	1206.66685199186	-0.69358343818518	0.220438516881294	-3.14638044202898	0.00165304829689491	0.0172090891379256
ENSGALG00000010969	SPIA4	16353.2839952627	0.670262859248186	0.21301190614895	3.1465981003874	0.00165181839061871	0.0172090891379256
ENSGALG00000034347	KIF21B	231.646378640543	1.15744583183333	0.367926850435454	3.1458585598291	0.00165600069182875	0.0172214369970936
[truncated: 969 more rows]

## Sheet: Table S3
TABLE S3. List of reduced GO-terms with identifiers and identified DEGs associated with them.
[truncated: 42 more rows]
